# Supplementary material for: Non-invasive human skin transcriptome analysis using mRNA in skin surface lipids
Source: Commun Biol. 2022 Mar 9;5:215. doi: 10.1038/s42003-022-03154-w (PMC8907185; doi:10.1038/s42003-022-03154-w)
Supplement: Supplementary file 4 — Supplementary Data 1 [file 42003_2022_3154_MOESM4_ESM.xlsx]

## Sheet: Gene list
Upregulated genes in patients with AD	Downgulated genes in patients with AD
AATF	ABHD12
ABCA6	ABHD14B
ABHD13	ABHD16B
ACSL3	ABHD8
ACTR2	ABTB2
ACVR2A	ACAD9
ADAM10	ACE2
ADAM19	ACER1
ADAP2	ACTG1
ADD3	ACTR1A
ADK	ACTR3BP2
AFF1	ACY1
AFG3L2	ADAM21P1
AHCYL1	ADCY8
AHNAK	ADIPOR1
AHRR	ADRB2
AIDA	AGR2
AKAP11	AIF1L
AKAP12	AK1
AKAP8	AK4
AKNA	AKR7A2
ALDH1L2	AKT1S1
ALG5	ALDH3B2
AMD1	ALDH6A1
AMY2B	ALOX15B
ANAPC10	ALPI
ANKH	ALPP
ANKLE2	ALPPL2
ANKRD12	ANKRD20A9P
ANKRD26	ANKRD65
ANKRD52	ANP32AP1
ANP32B	ANXA3
ANP32E	APLNR
ANXA1	APOE
ANXA5	AQP7P1
ANXA6	ARHGAP1
AP1AR	ARL13A
AP1G1	ASPDH
AP2A2	ASPRV1
AP2M1	ATOX1
AP3B1	ATP5A1
AP3S1	ATP5G2
APAF1	ATP6V0D1
API5	B2M
APOL6	BAG3
AQR	BAG6
AREG	BASP1P1
ARHGAP10	BCKDK
ARHGAP18	BCL2L1
ARHGAP30	BCR
ARHGAP31	BEAN1
ARHGAP5	BLID
ARHGDIB	BLVRB
ARHGEF3	BMP7
ARHGEF6	BNIP3
ARID1B	BNIP3L
ARID4A	BTBD18
ARID4B	BUB3
ARIH2	C10orf116
ARL8A	WBP1L
ARPC5	C11orf83
ARPP19	C12orf39
ASAP1	C12orf42
ASGR2	C12orf68
ATAD2B	C14orf1
ATG12	C14orf162
ATP11A	C14orf178
ATP1B1	C15orf48
ATP2A2	C15orf62
ATP5H	C17orf77
ATP7B	C19orf73
AUP1	C19orf80
B3GALNT2	C1orf116
BACH1	C1orf158
BANP	C1orf85
BAZ1B	C1QTNF2
BCL6	C20orf141
BDP1	C20orf144
BLOC1S2	C21orf56
BMS1	C2orf72
MPC2	C3orf27
BTF3	C3orf38
BTF3L4	C3orf58
BTG3	C3orf65
BTK	C4orf33
ANAPC15	WWC2-AS2
TMEM251	C5orf46
SYNE3	C6orf120
C16orf80	C6orf132
LDLRAD4	FAM217A
C19orf60	C6orf226
C1orf54	C6orf47
SUCO	C7orf10
RTFDC1	C7orf13
C5orf51	C7orf41
C6orf62	C7orf45
C7orf23	C7orf61
FAM221A	C7orf66
LAMTOR4	C7orf73
INIP	C8orf4
CACYBP	AARD
CALCRL	C9orf123
CALM2	SAPCD2
CALR	C9orf163
CAMK4	C9orf171
CANX	C9orf96
CAPN2	CA6
CAPNS1	CALCOCO1
CAPRIN1	CALML3
CAPZA1	CAMSAP3
CAT	CAPN8
CBFB	CASZ1
CBX5	CBX4
CCDC107	CCDC144NL
CCDC109B	CCDC64B
CCDC41	CD99P1
CCDC47	CDA
CCDC6	CDC34
TMA7	CDK5R2
CCDC82	CDKN1C
CCDC88A	CDR1
CCND2	CDRT15
CCNG1	CDSN
CCNI	CELF5
CCNL2	CFL1
CCT8	CHAC1
CD200R1	CHCHD2
CD209	CHI3L1
CD226	CHMP2B
CD2BP2	CHMP4C
CD36	CHODL
CD37	CHP1
CD3D	CHST13
CD47	CIDEA
CD52	CKMT1A
CD63	CLDN22
CD69	CLTB
CD80	CMTM8
CDC37	CNFN
CDC42	CNST
CDK11B	CNTFR
CDKAL1	CNTN3
CDYL2	COL11A1
CECR1	COMMD9
CENPC1	COMTD1
CENPW	COX6A1
CEP128	COX7A2L
CEP135	CPS1
CEP350	CRAT
CERS1	CREBZF
CETN3	CRP
CFDP1	CRSP8P
CHD1	CRY1
CHD7	CSF3R
CHKB	CSNK1A1P1
CHMP1A	CTAGE11P
CHORDC1	CTAGE6P
CIAPIN1	CTAGE9
CIRBP	CTNNBIP1
CKAP2	CTSA
CLDND1	CTSB
CLEC10A	CTTN
CLEC1A	CXorf48
CLEC4A	CYB561D1
CLEC5A	CYB5A
CLIC2	CYGB
CLIC4	CYP11B1
CLINT1	CYP4F2
CLIP4	DAO
CNOT4	DCAF8L2
COG3	DCXR
COG6	DDA1
COL6A1	DDX53
COMMD2	DEFB1
COPA	DGAT2
COPS5	DGCR11
CPVL	DHCR24
CREB3	DHCR7
CREBBP	DHFR
CREBL2	DHRS3
CRYZL1	DIRAS3
CSF1	DKFZP434H168
CSF2RA	DLST
CSF2RB	DLX3
CTDP1	DLX5
CTNNA1	DMKN
CTNNB1	DNAJA4
CTPS1	DNAJC4
CTSS	DNASE1L2
CTSZ	DNM3OS
CTTNBP2NL	DOLK
CUL3	DPCR1
CXCR2	DPPA5
CXorf21	DRD1
CXorf38	DSP
CYP51A1	DSPP
CYTH4	DSTN
CYTIP	DUSP14
DAP3	DUSP27
DARS	DUSP5
DAXX	DYNLRB1
DCAF11	E2F6
DCBLD1	EFCAB1
DDRGK1	EFNB2
DDX18	EIF3K
DDX21	EIF4B
DDX39A	EIF4H
DDX42	ENDOD1
DDX46	EPN3
DENND1A	EPS8L1
DENND1B	ERO1L
DENR	EXOC7
DGAT1	FABP9
DGCR8	FADS2
DGKH	FAM100B
DHTKD1	FAM106A
DLG1	FAM138D
DMTF1	FAM138E
DNAJB11	FAM167A
DNAJB4	FAM215A
DNAJC1	FAM46C
DOCK11	FAM65C
DOCK7	SPATA31A5
DONSON	SPATA31A7
DOT1L	FAM83G
DPY19L4	FAM84A
DR1	FAM84B
DSG2	FAM86B2
DSG3	FANCF
DTD1	FAR2
DTX2	FASN
DYNC1LI1	FBXO32
E2F4	FBXW12
EEF2K	FBXW9
EHD4	FDPS
EIF1	FEM1B
EIF3J	FGF22
EIF4E	FLJ42627
EMP1	FOXC2
ENO1	FOXD1
EPB41L3	FOXD2
EPC1	FOXE1
EPS15	FOXG1
ERAP1	FOXL1
ESYT1	FOXO3
ETF1	FOXS1
ETV3	FRMD4B
EVI2B	FSIP2
EZH2	FUNDC2P2
F13A1	FZD10
F5	FZD7
FAM102B	FZD9
FAM105A	G6PD
FAM105B	GABRB3
FAM136A	GAL
FAM13B	GAPDH
FAM157B	GAS1
FAM178A	GAS2L2
FAM188A	GATSL2
FAM26F	GCA
FAM63B	GCGR
FAM82B	GCSH
FAM98B	GDE1
FAR1	GDF15
FBL	GDPD3
FBP1	GLUD2
FBXO11	GM2A
FBXO7	GNPAT
FBXW11	GNRHR2
FCGR2A	GOLGA6B
FCGR2B	GPD1
FCGR2C	GPI
FCHSD2	GPR101
FER	GPR139
FEZ2	GPR174
FGD2	GPR56
FGFBP1	GPS2
FLI1	GPT2
FMN1	GPX3
FNBP1	GRB7
FNIP2	GSPT2
FOXN2	GSTA1
FPR3	GSTA7P
FTSJD2	GSTM2P1
FTX	GTF2IRD2P1
GAB2	GTPBP2
GALM	GXYLT2
GALNT6	H1F0
GGNBP2	H1FOO
GIGYF2	H2AFX
GLRX3	HADHB
GLT8D1	HEBP2
GLYR1	HECA
GMPPB	HIP1R
GMPS	HIST1H1D
GNA13	HIST1H2AD
GNB1	HIST1H2AH
GNL2	HIST1H2AJ
GNPTAB	HIST1H2AK
GNPTG	HIST1H2AL
GOLGA6L10	HIST1H2BA
GOLGA6L5	HIST1H2BD
GOLGA8B	HIST1H2BE
GOLGB1	HIST1H2BG
GORASP2	HIST1H2BI
GPR107	HIST1H2BJ
GPR132	HIST1H2BK
GRINA	HIST1H3D
GSN	HIST1H3J
H2AFV	HIST1H4I
H2AFY	HIST1H4J
HAT1	HIST1H4K
HAVCR2	HIST2H2BC
HBS1L	HIST2H2BE
LAMTOR5	HIST3H2A
HCFC2	HIST3H2BB
HDAC2	HMGA1
HDAC8	HMGB3P1
HEATR1	HMGCL
HELZ	HMOX1
HGS	HMP19
HIATL1	HNRNPA3P1
HIVEP1	HOMER3
HIVEP3	HOXB8
HLA-DPB1	HPCA
HMGB1	HPN
HMGB2	HRC
HMGN2	HS3ST6
HNRNPH2	HSBP1L1
HNRNPL	HSD3BP4
HNRNPR	HSP90AB3P
HNRNPUL1	HSPB1
HNRNPUL2	HTR7P1
HNRPLL	IER3
HOOK3	IER5L
HP1BP3	IFI27L2
HPS5	IFITM4P
HSD17B12	IFNA6
HSP90B1	IFNA7
HSPA13	IFRD1
HUS1	IGBP1P1
HYOU1	IGFL2
IAH1	IGIP
IBTK	IGSF1
IFIH1	IL18
IFNA4	IMPA2
IFNA5	INGX
IFNAR1	INHBE
IFNGR2	INPP4B
IGFLR1	IPO7
IKZF1	IQCF3
IKZF3	IQUB
IL1B	IVL
IL31	JUN
IL3RA	JUNB
ILDR2	JUP
IMMT	KBTBD7
IMPDH1	KCMF1
INHBA	KCNQ1OT1
INPP4A	KCTD11
INPP5A	KIAA1191
IPO9	KIAA1456
IQGAP2	KIF5A
IRAK3	KLF4
IRF8	KLK11
IRF9	KLK12
ITGA1	KLK3
ITGA6	KLK5
ITGAM	KLK6
ITGB2	KRBOX1
ITGB8	KRT17
ITPR1	KRT23
JAG1	KRT72
JAGN1	KRT79
JAK2	KRTAP10-1
JAZF1	KRTAP10-11
JHDM1D	KRTAP10-12
JMJD1C	KRTAP10-2
KAT6A	KRTAP10-3
KATNAL1	KRTAP10-5
KCNN4	KRTAP10-7
KDM2A	KRTAP10-9
KDM2B	KRTAP12-1
KDM4A	KRTAP12-2
KDM5A	KRTAP13-2
KHSRP	KRTAP16-1
KIAA0040	KRTAP17-1
KIAA0284	KRTAP19-1
KIF16B	KRTAP19-2
KIFAP3	KRTAP19-4
KIFC1	KRTAP19-5
KLF9	KRTAP19-6
KMO	KRTAP19-7
KPNA1	KRTAP19-8
KRAS	KRTAP2-2
KTN1	KRTAP4-1
LARS	KRTAP4-6
LCE3A	KRTAP5-1
LCP1	KRTAP5-3
LEPR	KRTAP5-4
LEPREL1	KRTAP5-5
LETM1	KRTAP5-7
LGALS1	KRTAP5-8
LIAS	KRTAP6-3
LIG4	KRTAP7-1
LIMA1	KTI12
LITAF	LAMTOR1
LOC100288069	LCE1A
LINC00674	LCE1C
LOC595101	LCE2A
LOC645513	LCE2C
LPGAT1	LCE3D
LRFN4	LCE3E
LRRC37A4P	LCN2
LRRFIP2	LDOC1
LSG1	LINC00113
LSM1	LINC00115
LSM14B	LINC00244
LTF	LINC00346
LUC7L3	LINC00526
LY6D	LOC100128338
LYAR	LOC100128505
LYN	LOC100128573
LZIC	LOC100128682
M6PR	MAPT-IT1
MACF1	LOC100131564
MAFG	LOC100132111
MAGOH	LOC100190940
MAGT1	LOC100216546
MALT1	LOC100289361
MAN1A2	LOC100289511
MAN2A1	GCSHP3
MAPKAP1	LOC100505540
MAPKAPK2	LOC100505659
MAPRE1	LOC100506035
2020-03-07	LOC100506083
MAT2B	LOC100507299
MB21D1	RAB11B-AS1
MBD4	TMPRSS4-AS1
MBD6	LOC100630918
MBP	LOC143666
MCTP2	A2M-AS1
MDFIC	LOC282997
MDM2	LOC283070
MED13	FGF14-AS2
MED14	DLGAP1-AS5
MGEA5	LOC284551
MIER1	LOC284632
MIS18BP1	LOC285326
MKRN1	SLC26A4-AS1
MLH3	LOC286442
MLLT10	LOC339240
MMP12	EHHADH-AS1
MMP14	LOC340113
MOB1A	LOC389791
MOB1B	LOC400657
MPHOSPH9	LOC401010
MRAS	LOC440173
MRC1	LOC440925
MRPL3	LINC00602
MSN	LOC441454
MTMR14	LOC441455
MXD1	LOC494127
MYADM	LOC641746
MYCBP	LOC642361
MYEF2	LOC643037
MYLIP	KANSL1-AS1
MYSM1	LOC646214
NBEAL2	LOC646862
NBPF10	LOC647323
NCAPH	GOLGA8S
NCKAP1L	GOLGA8T
NCKAP5	LOC728739
NDFIP1	LRG1
NDUFA10	LRP10
NDUFB6	LRRC10
NDUFS6	LRRC10B
NECAP2	LRRC15
NEDD1	LRRC73
NEK7	LRRC8E
NFATC1	LYPD5
NFKB1	LYPLA1
NFKBIZ	MAB21L1
NFXL1	MAFA
NFYC	MAFB
NHLRC3	MAGEA2
NKAP	MAGEE2
NLRP3	MAL2
NMD3	MAP1LC3A
NOD2	MAP1LC3B2
NOMO3	MAP7
NOP58	MAPK13
NOV	MAPK3
NPEPPS	2020-03-03
NPR1	MARK2P9
NRAS	MARS2
NRBP1	MCFD2
NRBP2	MEA1
NRP1	MED29
NSD1	MEGF9
NSFP1	MEIS3P1
NUCKS1	MESDC1
NUFIP2	MGAT3
NUP43	MGLL
NABP1	MICAL3
OGFRL1	MICALL1
OLFM2	MIEN1
OPA1	MIR600HG
OPN3	MKRN3
OR5H15	MLF2
OR5K2	MPV17L
OSGIN2	MPZL3
P4HA1	MREG
P4HB	MRPL21
PABPC4	MRPL49
PACS1	MRPL51
PAICS	MRPS24
PANK2	MSMO1
PARP8	MT1B
PATL1	MT1H
PCM1	MTRNR2L7
PCNP	MTVR2
PDE6D	MUC2
PDIA3	MUCL1
PDIA3P	MYH2
PDIA6	MYL4
PDPK1	MYO1D
PDS5A	NANOG
PDXK	NANOGNB
PEA15	NANOS2
PEAK1	NCCRP1
PHAX	NDEL1
PHKB	NDN
PHLPP2	NDRG1
PHTF2	NDUFA4L2
PIBF1	NDUFB11
PIGA	NDUFS1
PIK3CD	NEDD4L
PIK3CG	NFIA
PIP5K1C	NGB
PKIB	NGFRAP1
PLD2	NIPAL2
PLEK	NKX2-6
PLEK2	NOP10
PLEKHO1	NPC1
PLP2	NPY1R
PLXDC2	NQO1
PLXNC1	NR1D1
PNN	NR2F6
POLR1A	NRD1
POLR2A	NTAN1
POLR2C	NUDT7
POLR3C	NUP210L
POSTN	NUPR1
PPIG	OCLM
PPIL4	OCM
PPM1A	OGDH
PPP2R2D	OPN1MW
PPP3R1	OR10A2
PPRC1	OR10A3
PPT1	OR10A4
PQLC3	OR10A5
PRKAR1A	OR10A7
PRKCD	OR10AD1
PRKRIR	OR10G9
PRMT2	OR10J1
PROSER1	OR10K2
PRPF4	OR10Q1
PRPF40A	OR10W1
PSMA1	OR10Z1
PSMB4	OR11G2
PSMC5	OR13C2
PSMD1	OR13C3
PSME1	OR13C8
PSME3	OR14J1
PSMG1	OR1A1
PSTPIP2	OR1C1
PTEN	OR1D2
PTGER2	OR1D4
PTMA	OR1D5
PTPLAD2	OR1G1
PTPN2	OR1J2
PTPN22	OR1K1
PTPRE	OR1L3
PUS7L	OR1L4
PXDC1	OR1L8
RAB11A	OR1M1
RAB31	OR1S2
RAB3GAP2	OR2A7
RAB8A	OR2AE1
RAB8B	OR2AG1
RAC1	OR2B3
RAE1	OR2G6
RAF1	OR2L3
RAP1A	OR2L8
RAP1B	OR2T11
RAP2C	OR2T12
RASA2	OR2T27
RASAL2	OR2T29
RASSF3	OR2T35
RB1	OR2Y1
RBL2	OR4A15
RBM25	OR4A16
RBM8A	OR4C13
RBMX	OR4D1
RCC2	OR4F15
REL	OR4K14
REPS2	OR4K2
RFC1	OR4M1
RFTN1	OR4M2
RGPD6	OR4N2
RGS10	OR4P4
RGS18	OR51F1
RGS2	OR51G2
RHBDF2	OR51M1
RMND5A	OR51Q1
RNF123	OR52A1
RNF13	OR52H1
RNF166	OR52K1
RNF2	OR52K2
RNF219	OR52N1
RNH1	OR52N2
RNMT	OR52N4
ROCK1	OR56A4
RPL12	OR5AN1
RPL27A	OR5AU1
RPL7	OR5E1P
RPS12	OR5H2
RPUSD1	OR5J2
RREB1	OR5M1
RRP7A	OR5M10
RSF1	OR5M11
RSRC2	OR5M3
RSU1	OR5M9
RUFY1	OR5P3
RUFY2	OR5T1
S100A4	OR6A2
S100A6	OR6C70
S100A9	OR6K2
SAFB	OR7A10
SAMD1	OR7A17
SAMSN1	OR7D4
SAT2	OR7G2
SBF2	OR8A1
SCARNA17	OR8D1
SDCCAG8	OR8H2
SDF4	OR8K1
SEC23B	OR8K3
SEC63	OR8K5
SEH1L	OR9A2
SELT	OR9A4
SENP6	OR9G4
2020-09-15	OR9K2
2020-09-02	OTOS
2020-09-06	OTUB2
SERBP1	OTX2
SERP1	OVOL1
SESN3	OXER1
SF3A3	P2RY4
SF3B1	PABPC1L2A
SFSWAP	PAPOLB
SGK196	PCBD1
SGMS2	PCDH1
SH2B3	PCDHB11
SH2D1A	PCDHB15
SH3BGRL	PCDHB2
SH3BGRL3	PCDHB5
SHOC2	PCDHB6
SIK2	PDE6B
SIPA1L1	PDHA2
SKIV2L	PDK2
SLC22A16	PDLIM3
SLC25A24	PDLIM4
SLC27A3	PDZK1
SLC28A3	PEBP1
SLC30A4	PER4
SLC35A5	PFKFB3
SLC35B4	PGAM1
SLC35F5	PGAM4
SLC38A1	PGCP1
SLC7A6	PHKG2
SLC9A7	PIM1
SLK	PIP5K1P1
SLTM	PKP1
SMAD5	PLA2G1B
SMARCA5	PLA2G4E
SMN2	PLAC2
SMURF2	PLCD3
SNHG6	PLD3
SNRNP40	PLEKHA3
SNRPD1	PLEKHA8
SNX20	PLIN2
SNX29	PM20D1
SNX3	PMCHL2
SNX8	POLRMT
SPCS3	POP7
SRC	PPDPF
SRD5A1	PPIAL4A
SREK1	PPIF
SRPK2	PPP1CB
SRPR	PPP1R13L
SRRM1	PPP1R14B
SRRM2	PPP1R14C
SRRT	PPP1R8
SRSF3	PPP2R1A
SRSF4	PPP2R4
SRSF9	DESI1
SSNA1	PRDX2
SSR1	PRG1
ST14	PRKAG3
STARD4	PROL1
STK25	PRPS1L1
STK38L	PRR9
STK4	PRSS42
STOML2	PRSS8
STRN3	PSMC4
STUB1	PSMD8
STX7	PSORS1C1
STXBP2	PSORS1C2
STYX	PTPN3
SUB1	PURB
SUGP2	PYROXD1
SUMO1	RAB3B
SYT4	RAB6A
TAF15	RAB6C
TAF1D	RAC3
TAGAP	RAG1
TAL1	RAMP2
TAP2	RASD2
TAPT1	RAX2
TARDBP	REG3G
TARP	REXO1L1
TBC1D1	RGL3
TBP	RGP1
TCEA1	RGPD3
TCF25	RHBDD2
TDG	RHEBL1
TDRD7	RNASE8
TERF2IP	RNF113A
TES	RNF26
TET2	RNF39
TFIP11	ROBO3
TGFB1	RPH3A
TGM3	RPL18
TGS1	RPL23AP32
THADA	RPL23P8
THBS1	RPL7A
TIAL1	RPP25
TIAM1	RPS2
TIFAB	RPS5
TIMM44	RSC1A1
TIMM9	RSPO2
TINF2	RSPO4
TIPRL	RUSC2
TLK2	S100A16
TLR6	SCARB2
TMED2	SCARNA1
TMEM14B	SCARNA18
TMEM2	SCD
TMEM214	SCEL
TMEM41A	SCGB2B2
TMEM50B	SCN8A
TMEM59	SCNN1B
TMOD3	SDCBP2
TMPO	SDHAF1
TMX4	SEC14L1
TNFAIP3	SEC14L2
TNFAIP8	SEMA4G
TNFSF11	SERINC2
TNFSF13B	SESN2
TOMM7	SH2D6
TOR1AIP2	SH3BGRL2
TP53BP2	SH3BP5L
TPM3	SHANK2
TPM4	SHB
TPMT	SIK3
TPR	SIKE1
TRA2A	SIX1
TRA2B	SLC15A1
TRAFD1	SLC18A3
TRAPPC3	SLC19A2
TRIM27	SLC22A11
TRIM38	SLC22A25
TRIP11	SLC25A2
TRNAU1AP	SLC25A3
TROVE2	SLC25A38
TRPS1	SLC28A2
TSSC1	SLC35G3
TSTD2	SLC41A1
TTC31	SLC46A2
TTL	SLC6A8
TUBB	SLCO4A1
TUFM	SLITRK3
TWF1	SLPI
TXNDC17	SMS
U2AF2	SNORA21
UAP1	SNORA29
UBE2E3	SNORA30
UBE2F	SNORA38
UBE2N	SNORA50
UBE2Q2	SNORA53
UBE2W	SNORA55
UBE3A	SNORA56
UBN1	SNORA70C
UBP1	SNORA70D
UBQLN1	SNORA70F
UBR1	SNORA71C
UBXN2A	SNORA75
UFSP2	SOX1
UGGT1	SOX21
UGGT2	SOX7
UGP2	SPANXN2
UHMK1	SPDEF
UNC13D	SPINK5
UQCRC2	SPINK7
USO1	SPINT1
USP10	SPRR1A
USP12	SPRR2C
USP32	SPRR2D
USP39	SPRR2E
USP42	SPRR2F
USP47	SPRR2G
USP9Y	SPRR3
UTP23	SQSTM1
UTRN	SRRM5
VAMP7	SRXN1
VDAC1	SSFA2
VEZF1	SSX4B
VIM	ST13
VMP1	ST6GALNAC2
VPS13C	STARD5
VPS26A	STH
VPS35	STRC
VRK2	SULT2B1
WASH3P	SYCE1L
WDFY4	SYT5
WDR44	TAAR5
WWP1	TAAR6
XPA	TAAR8
XPR1	TALDO1
XRCC6	TAS2R4
XRN1	TBC1D20
XYLT1	TBX6
YWHAB	TCHH
ZBTB25	TEAD3
ZC3H13	TECR
ZC3H8	TEKT5
ZDHHC3	TGM5
ZDHHC6	TGM7
ZFP91	THRSP
ZFY	TIGD5
ZKSCAN2	TM4SF1
ZMAT2	TM7SF2
ZMYM2	TMBIM1
ZMYM6	TMED10P1
ZNF136	TMED3
ZNF148	TMEFF2
ZNF217	TMEM139
ZNF24	TMEM191B
ZNF254	TMEM56
ZNF276	TMEM97
ZNF318	TMEM98
ZNF366	TNNC1
ZNF384	TOB2P1
ZNF484	TOMM6
ZNF555	TP73
ZNF611	TPI1P2
ZNF638	TPSD1
ZNF644	TREX1
ZNF740	TRNP1
ZNF791	TSNARE1
ZNF799	TSPAN8
ZNF813	TSPY1
ZNF816	TSPY2
ZNF841	TSPY3
ZNF91	TSPYL4
ZNHIT6	TSSK6
LOC100129917	TTC30B
LINC00623	TTLL9
PMS2P5	TTPAL
CLIP1	TUBA1C
APEX1	TUBG2
COX16	TUSC3
ERCC5	UBB
F8A1	UBE2D3
FAM209A	UBE2E2
GDF1	UBE2R2
GFPT1	UBE2S
HIST1H2AI	UBIAD1
HLA-H	UBQLNL
LOC100093631	UBXN10
LOC100132352	UCA1
WHAMMP1	UG0898H09
SNHG16	UNC5B
LOC387647	UPP2
LOC440354	UQCR10
LOC440434	UQCRBP1
SMG1P1	UQCRFS1
LOC728875	UQCRHL
LRRC37BP1	USP2
LY75	USP5
BLOC1S5	VAMP2
NBPF24	VASN
NFAT5	VAT1
NFIC	VEGFC
PBRM1	VENTXP1
PINX1	VN1R2
PKD1P1	VPS28
RPL32P3	VPS39
SARNP	WAS
SRA1	WBSCR28
SUZ12P1	WDR5B
TMED7	WFDC5
TRIM16	WIPI1
TWF2	WIPI2
USP15	WNK2
VNN3	WNT6
RNF213	WTH3DI
	WWC1
	WWTR1
	XYLB
	YIPF2
	YPEL2
	YPEL3
	ZCCHC16
	ZFAND6
	ZHX3
	ZNF107
	ZNF224
	ZNF304
	ZNF385A
	ZNF415
	ZNF43
	ZNF44
	ZNF468
	ZNF485
	ZNF493
	ZNF506
	ZNF554
	ZNF560
	ZNF563
	ZNF571
	ZNF586
	ZNF664
	ZNF699
	ZNF782
	ZNF789
	ZNF833P
	NPSR1-AS1
	APOC1P1
	LINC00161
	LINC00282
	LINC00520
	LOC100286922
	LOC100507557
	LEF1-AS1
	MIR17HG
	RPL23AP82
	GLRX
	ANKRD36BP2
	ANXA2P2
	ARGFXP2
	BCAR4
	BRD7P3
	C21orf119
	ERC2-IT1
	CDY2A
	CLU
	CXADRP2
	DKFZP586I1420
	FAM138F
	FAM197Y2
	H3F3A
	HYMAI
	KLHDC3
	LINC00114
	LINC00271
	LINC00341
	LOC100130452
	LOC100130673
	LOC100130691
	LOC100133331
	LOC100170939
	LOC100505912
	SSTR5-AS1
	LOC283332
	LOC283693
	LOC286437
	LOC338799
	LOC349196
	LOC400456
	LOC401127
	LOC613038
	LOC643387
	LOC643955
	LOC644649
	LOC648691
	ACTG1P4
	LOC727677
	LOC727896
	LOC728024
	PIN4P1
	MAGEA2B
	MGC3771
	MT1JP
	MYBPC1
	OPN1MW2
	OR2A20P
	OR2A9P
	OR4F3
	OR9G1
	PAR-SN
	PCDHB19P
	PCDHGB2
	PCNAP1
	PDZK1P1
	PPIAL4C
	RASA4CP
	REXO1L2P
	SLC6A10P
	SNORA33
	SNORA34
	SNORA66
	SNORA8
	SNRPD2P2
	SSX6
	ST13P4
	TMEM189
	TMEM91
	TOP1P1
	UGT2A2
	ZFP36L1
	ZNF542
