# Supplementary material for: Non-invasive human skin transcriptome analysis using mRNA in skin surface lipids
Source: Commun Biol. 2022 Mar 9;5:215. doi: 10.1038/s42003-022-03154-w (PMC8907185; doi:10.1038/s42003-022-03154-w)
Supplement: Supplementary file 5 — Supplementary Data 2 [file 42003_2022_3154_MOESM5_ESM.xlsx]

## Sheet: Fig.1 (a)
		GAPDH	Relative expression
	NHEK 10pg	0.0408947	0.0467875
	NHEK 50pg	0.150079	0.171705
	NHEK 100pg	0.874052	1
	NHEK 500pg	5.04328	5.77
	NHEK 1ng	9.36984	10.72
	SSL-1	3.10767	3.55548
	SSL-2	3.67556	4.20519
		ACTB	Relative expression
	NHEK 100pg	0.0473805	1
	NHEK 500pg	0.131885	2.78353
	NHEK 1ng	0.595566	12.5699
	NHEK 50ng	1.45073	30.6188
	NHEK 100ng	6.55123	138.268
	SSL-1	1.21468	25.6367
	SSL-2	4.85086	102.381

## Sheet: Fig.1 (d)
		>200nt % of Toal
	S1	10.85
	S2	15.98
	S3	28.51
	S4	36.53
	S5	50.91
	S6	67.88
	S7	83.18
	S8	88.43
	S9	92.4
	S10	95.09
	Ctrl	95.63

## Sheet: Fig.1 (e)
		>200nt % of Toal	57bp/363bp
	S1	10.85	-
	S2	15.98	-
	S3	28.51	4.00171
	S4	36.53	2.96304
	S5	50.91	2.35422
	S6	67.88	1.79339
	S7	83.18	1.42799
	S8	88.43	1.21145
	S9	92.4	1.26827
	S10	95.09	1.18152
	Ctrl	95.63	1.21517

## Sheet: Fig.1 (f)
		57bp/363bp	Calculated DV200 (%)
	ID1	2.2445	51.1598
	ID2	1.68984	68.0293
	ID3	2.3239	49.4049
	ID4	1.94453	59.0857
	ID5	1.64598	69.8494
	ID6	2.77744	41.3079

## Sheet: Fig.2 (f)
	DV200(%)			1	2	3	mean	SE
			Ctrl	98.73	99.18	98.88	98.93	0.132288
	RNase7		Ctrl	46.37	32.15	30.12	36.2133	5.11203
		1 mg/ml	SQ	51.04	40.7	58.93	50.2233	5.27837
			CE	43.84	44.52	37.84	42.0667	2.59944
			WE	23.47	21.05	16.53	20.35	2.49082
			TAG	48.65	23.18	19.76	30.53	9.11363
			FA	98.31	98.54	97.25	98.0333	0.397254
			Chol	29	29.42	43.77	34.0633	4.85485
		10 mg/ml	SQ	95.22	91.87	93.52	93.5367	0.967098
			TAG	95.59	93.72	96.53	95.28	0.825853
			FA	96.7	95.54	74.18	88.8067	7.321

## Sheet: Fig.2 (g)
	DV200(%)
			1	2	3	4	5	6	mean	SE
		Ctrl	98.51	97.55	84.48	98.58	98.59	76.69	92.4	5.47658
	RNase7	Ctrl	21.45	17.92	21.27	11.61	11.84	14.76	16.475	2.55504
		FA14:1	89.33	92.44	91.63	42.84	87.3	35.46	73.1667	15.3076
		FA16:1	72.78	95.42	48.4	94.58	88.72	95.45	82.5583	10.8827
		FA18:1	80.56	97.03	26.69	89.74	92.31	79.78	77.685	14.9367

## Sheet: Fig.4 (a)
	CDSN				CCL17
	qPCR	AmpliSeq（RPM)			qPCR	AmpliSeq（RPM)
	0.673101	1351.9			1.39274	770.614
	0.783435	2024.72			0.134332	34.655
		2806.82				222.09
	1.7277	3758.47			0.064194	81.432
	0.762428	196.844			1.20583	112.44
		2798.34				587.406
	1.17786	1691.27			0.8992	494.937
	1.02691	2018.3			0.961524	819.747
	1.241	4211.9			0.12957	245.815
	0.289502	459.502			1.92503	1227.46
	0.595511	480.358			0.380707	74.916
	0.392752	1221.21			0.9996	529.584
	0.786522	2050.71			0.503508	501.82
	1.01627	1358.77			2.22264	753.798
	1.14791	2113.43			0.718144	305.438
	0.391273	1036.71			2.56767	2163.24
	0.489312	2087.26			0.393466	456.296
	0.217991	469.176			0.901475	1040.69
	0.385883	681.814			3.17838	1273.88
	1.64376	5780.88			1.12622	419.736
	0.938211	1356.27			0.353663	194.028
	1.00156	2154.1			1.03732	562.184
	0.767332	1805.76			0.960764	689.024
	2.72342	5847.67			0.918585	630.694
	0.684466	1695.78			1.13125	950.53
	0.754661	2338.6			0.147059	212.828
	1.14361	5218.31			0.219462	186.574
	0.965782	3340.25			0.350592	165.117
	0.268188	620.796			2.65244	1532.08
	0.22293	74.404			0.100475	9.664
	0.347055	487.384			1.76745	2051.01
	0.114528	188.624			2.17098	1124.11
	0.448804	1071.73			1.9808	3060.13
	0.328736	758.245			0.615492	720.269
	0.0946678	136.881			2.12566	2013.11
	0.21757	69.433			6.12251	2759.49
	0.123205	125.548			1.5901	1133.26
	0.144579	274.863			2.82801	2214.63
	0.338459	196.703			1.04123	504.299
	0.379175	769.596			0.838383	1040.49
	0.0595048	41.426			5.77318	3891.25
	0.153798	1000.35			0.702746
	0.158962	259.872			4.09476	4594.89
	0.284016	582.334			1.21541	1040.8
	0.254889	477.753			3.06549	1743.35
	0.156352	70.13			1.73015	1284.58
	0.246754	576.452			1.16529	1409.65
	0.256367	560.33			1.23001	1455.73
	0.521547	575.143			2.81026	2115.57
	0.427876	1012.01			2.16108	3647.2
	0.92165	1552.58			2.47623	1899.25
	0.31884	563.487			1.14787	1226.28
	0.922837	1140.37			1.92739	1281
	0.82246	1150			1.04413	1190.65
	0.190706	427.983			2.10164	1784.16
	0.176375	338.393			1.96386	1771.66
	0.276392	746.18			0.794693	1039.77

## Sheet: Fig.4 (b)
Log2(RPM+1)	Subject-1-Duplicate 1	Subject-1-Duplicate 2	Subject-2-Duplicate 1	Subject-2-Duplicate 2
SEC24B-AS1	0.15056	0	0	0
A1BG	0	0	0	0
A1CF	0	0	0	0
GGACT	0.728574	0	0	0.900722
A2M	5.26495	5.18638	6.23888	6.38927
A2ML1	4.33371	2.72181	4.08177	2.98878
A2MP1	0	0	0	0
A4GALT	0	1.98914	3.44201	0
A4GNT	0	0	0	0
AAAS	1.21039	0	0	1.13225
AACS	4.85962	5.31198	5.83605	5.9972
AADAC	0	0	0	0
AADACL2	0	0	0	0
AADACL3	3.02112	2.64501	5.69432	4.67243
AADACL4	0	0	0	0
AADAT	0	0	0	1.39287
AAGAB	3.05953	2.5912	4.56157	4.17153
AAK1	0	2.07005	2.20101	0
AAMP	3.39602	3.46637	5.66246	4.20578
AANAT	0	0	0	0
AARS	3.77642	4.06729	4.80385	6.38553
AARS2	0	2.69666	2.43829	2.98878
PTGES3L-AARSD1	0	0	0	0
AASDH	0	0	0	2.15995
AASDHPPT	2.85639	3.95494	5.29422	5.00509
AASS	0	0	0	0
AATF	7.21436	6.18239	5.10467	5.22172
AATK	7.42299	7.59608	5.13451	4.93012
ABAT	3.59216	3.42089	4.2703	0
ABCA1	5.00939	5.38481	6.06372	6.04771
ABCA10	0	0.425459	1.09153	0
ABCA12	6.15366	5.98318	7.77495	7.90189
ABCA13	2.94111	2.47742	0	2.94879
ABCA17P	0	0	0	0
ABCA2	3.53879	3.13225	4.53624	2.05102
ABCA3	0	2.77104	0	2.84378
ABCA4	0	0	0	0
ABCA5	2.56755	0.847997	2.54374	1.26843
ABCA6	0.989866	3.0351	2.9982	2.55533
ABCA7	4.95949	5.11207	1.91648	1.61353
ABCA8	0	0	0	0
ABCA9	1.34085	0.296311	0	0
ABCB1	1.06695	1.85878	0	0
ABCB10	3.89792	2.909	2.38267	3.97664
ABCB11	0	0	2.778	0
ABCB4	2.27292	2.99422	3.28348	3.00827
ABCB5	0	0	0	0
ABCB6	2.17121	0	0	3.73963
ABCB7	3.04037	2.44758	4.46421	3.61753
ABCB8	0	0.296311	0	1.13225
ABCB9	0	0	0	0
ABCC1	3.88733	3.15088	4.83537	5.47129
ABCC10	2.85639	0.847997	0	0
ABCC11	0	0	0	0
ABCC12	0	0	0	0
ABCC2	0	0	0	0
ABCC3	3.15121	1.98914	2.84157	2.92847
ABCC4	0.15056	0	0	0
ABCC5	3.35021	2.32135	2.778	0
ABCC6	0	0	0	0
ABCC8	0	0	0	0
ABCC9	0	0	0	0
ABCD1	3.20367	2.5912	3.05276	0
ABCD2	0	0	0	2.3251
ABCD3	4.44665	1.17441	4.54263	4.71474
ABCD4	0	2.53556	2.97948	0
ABCE1	5.2317	5.13101	4.02822	6.44059
ABCF1	5.5777	5.1357	5.28285	5.18781
ABCF2	1.90227	2.909	4.38121	5.33457
ABCF3	2.81209	3.56706	1.51096	4.04457
ABCG1	0.90766	0.296311	0.69332	0.283329
ABCG2	0	0	0	0
ABCG4	0	1.2455	3.53456	0
ABCG5	0	0	0	0
ABCG8	0	0	0	0
ABHD1	0.524064	0	1.02006	0
ABHD10	0	2.35389	2.54374	2.38626
ABHD11	1.21039	0	1.40327	1.20226
ABHD12	4.78136	5.3326	6.99478	6.34763
ABHD12B	0.524064	0	0.944858	0
ABHD13	1.67356	1.76511	2.02998	2.12466
ABHD14A	0.90766	0.425459	0.782409	0.147958
ABHD14B	3.91896	5.44655	6.56131	6.20651
ABHD15	0	0.847997	1.15963	0
ABHD16A	6.1358	6.57181	5.38218	5.64071
ABHD16B	4.62369	4.61659	3.40054	3.02768
ABHD2	7.62136	8.07998	6.22903	6.66985
ABHD3	7.2101	7.55548	3.03492	4.46146
ABHD4	4.34149	4.9668	3.95364	4.31201
ABHD5	8.70433	8.56997	10.4059	10.372
ABHD6	0	1.49978	2.43829	3.20774
ABHD8	4.57815	4.34383	6.53916	6.14153
ABI1	7.53029	7.27707	8.06915	7.4742
ABI2	1.85917	0.155749	1.51096	0
ABI3	3.92941	3.68706	4.37407	0
ABI3BP	0	0	0	0
ABL1	3.46923	2.86453	5.11324	4.6601
ABL2	1.76935	0.296311	2.59383	1.26843
ABLIM1	3.56572	4.67582	5.50808	4.89375
ABLIM2	0	0	0	0
ABLIM3	0	0	0	0.624803
ABO	0	0	0	0
ABP1	3.70554	3.87853	2.51803	2.35586
ABR	1.21039	1.49978	1.79369	0.722466
ABRA	0	0	0	0
ABT1	4.35699	4.71403	4.21552	4.5642
ABTB1	7.8218	8.09934	5.92172	6.78352
ABTB2	5.46418	5.54164	7.18921	7.57196
ACAA1	5.8511	6.13863	6.80757	6.97844
ACAA2	4.9493	4.92946	7.12373	6.50055
ACACA	2.69488	2.35389	2.68885	4.34312
ACACB	0	0	0	0
ACAD10	0	1.31325	1.70531	0
ACAD8	4.24481	3.3897	5.96035	5.09018
ACAD9	2.81209	4.14388	5.66539	6.06884
ACADL	0	0	1.09153	0
ACADM	0.630405	0.425459	2.20101	0.722466
ACADS	0	1.09896	3.50868	1.97343
ACADSB	0.630405	1.71589	3.13947	2.41576
ACADVL	3.36569	2.53556	5.13451	4.12747
ACAN	0	0	0	0
ACAP1	3.84398	4.3917	3.17281	3.41251
ACAP2	6.76783	6.72768	5.34983	5.07635
ACAP3	3.55238	2.25399	2.66562	1.80447
ACAT1	1.14078	2.50691	6.10094	5.37281
ACAT2	4.83769	6.08136	7.31375	7.93358
ACBD3	4.17656	4.78146	6.26997	6.61984
ACBD4	0.630405	0	1.45786	0.147958
ACBD5	4.29396	3.3897	4.47086	5.82304
ACBD6	2.42761	0.543001	1.87696	0.405992
ACBD7	0	0	0	0
ASIC2	0	0	0	0
ASIC1	0	0	0	0
ASIC3	0	1.31325	0	1.89142
ASIC5	0	0	0	0
ACCS	0.90766	0	0	0
ACCSL	0	0	0	0
ACD	3.00144	1.5568	2.16832	0
ACE	1.85917	1.66448	1.79369	0
ACE2	0	0	0	0
ACER1	5.68294	5.00836	6.36838	6.8981
ACER2	1.34085	0.752749	0.944858	0.147958
ACER3	2.59383	1.8127	2.26394	2.84378
ACHE	0	0	0	0.722466
ACIN1	7.24905	6.63121	5.61483	5.48182
ACLY	5.28939	5.47648	6.21512	5.35762
ACMSD	0	0	0	0
ACN9	2.74287	1.85878	3.74825	2.58183
ACO1	0	1.8127	3.58484	3.77442
ACO2	5.65498	5.72416	7.38291	6.90334
ACOT11	0	0.752749	0	0
ACOT12	0	0	0	0
ACOT13	5.9464	6.68346	5.1884	5.64386
ACOT2	2.74287	1.49978	4.08177	3.76288
ACOT4	0.821302	0.847997	3.62141	3.24123
ACOT6	0	0	0	0
ACOT7	4.48948	4.29425	5.86688	5.76097
ACOT8	3.61812	2.909	5.27519	5.34997
ACOT9	6.58244	6.31457	7.50549	7.14018
ACOX1	3.07827	2.28806	2.84157	1.05936
ACOX2	0	0.296311	2.96051	0
ACOX3	2.85639	2.74674	3.73715	5.14865
ACOXL	0	0	0	0
ACP1	3.87657	2.67107	5.97691	5.01961
ACP2	0.410341	0.752749	3.64536	1.13225
ACP5	2.2397	5.49121	5.9863	5.76384
ACP6	1.06695	3.35797	3.6688	2.38626
ACPL2	3.53879	4.53363	2.778	0
ACPP	4.89195	5.09288	4.94533	6.4691
ACPT	0	0	0	0
ACR	2.48517	0	0	0
ACRBP	1.72247	1.31325	0	0
ACRC	0	0.543001	0	0
ACRV1	0	0	0	0
ACSBG1	0	0	0	0
ACSBG2	0	0	0	0
ACSF2	1.51702	1.90381	3.52168	0
ACSF3	2.33685	3.90082	2.06592	5.37657
ACSL1	8.24586	7.07189	6.36658	5.59291
ACSL3	4.68639	4.4756	4.30823	4.41088
ACSL4	7.26043	6.12924	7.19732	7.04508
ACSL5	5.71034	6.31457	5.1218	3.94654
ACSL6	0	0	0	0
ACSM1	0	0	0	0
ACSM2A	0	0	0	0
ACSM2B	0	0	0	0
ACSM3	2.42761	3.34184	4.52344	4.21428
ACSM4	0	0	0	0
ACSM5	0	0	0	0
ACSS2	0	0	0	0
ACSS3	2.36765	2.38598	3.5724	3.49812
ACTA1	0	0	0	0
ACTA2	3.70554	2.86453	0	0
ACTB	14.8237	14.7805	13.9346	14.1622
ACTBL2	1.81517	2.84177	0	2.29366
ACTC1	0	0	0	0
ACTG1	13.216	13.3266	12.5243	12.7269
ACTG2	0	0	0	0
ACTL10	1.67356	0	1.70531	0
ACTL6A	0.90766	1.17441	0.69332	1.39287
ACTL6B	0	0	0	0
ACTL7A	2.06212	1.09896	0	0
ACTL7B	0	0.847997	0	1.13225
ACTL8	0	0	0	0
ACTL9	4.31796	2.18301	0	0
ACTN1	9.18253	9.49869	8.40376	8.75533
ACTN2	0	0	0	0
ACTN3	0	0	0	0
ACTN4	7.99342	7.73097	7.60178	8.13728
ACTR10	2.13586	2.02998	3.92458	2.12466
ACTR1A	4.78712	5.52381	6.75086	7.18278
ACTR1B	0	2.61847	2.49211	5.63442
ACTR2	9.25542	9.31632	9.89098	9.9169
ACTR3	8.8308	7.76166	7.86357	6.50743
ACTR3B	0	0	0	1.93319
ACTR3BP2	4.9493	3.07468	1.83592	0
ACTR3C	0	0	0.141433	0
ACTR5	0	0	0.27023	0
ACTR6	2.0993	2.64501	2.54374	3.63029
ACTR8	1.14078	3.11337	4.98331	4.84016
ACTRT1	1.57095	1.71589	1.79369	2.29366
ACTRT2	1.85917	1.17441	2.71172	0
ACVR1	3.86582	2.74674	6.66579	3.61753
ACVR1B	1.90227	3.34184	2.66562	4.61612
ACVR1C	0	0	1.91648	0
ACVR2A	2.39808	1.2455	4.65283	2.90766
ACVR2B	2.67039	0	3.52168	0
ACVRL1	0	0	1.87696	0.283329
ACY1	3.68111	4.16245	5.25202	5.80916
ACY3	0	0	0	0
ACYP1	0	0	0	0
ACYP2	2.64524	0.651683	2.90227	2.75403
ADA	1.76935	0	0	0
ADAD1	0	0	0	0
ADAD2	0	0	0	0
ADAL	0	0	2.88225	3.8522
ADAM1A	4.00018	1.94711	3.5724	3.94654
ADAM10	5.40204	4.86305	3.34327	3.33714
ADAM11	0	0	0	0
ADAM12	0.15056	0.425459	0.141433	0
ADAM15	2.33685	4.24298	2.32452	5.35382
ADAM17	6.362	6.05682	4.84569	5.20488
ADAM18	0	0	0	0
ADAM19	6.104	5.19089	6.9196	5.84225
ADAM2	0	0	0	0
ADAM20	0	0	0	0
ADAM21	0	0	0	0
ADAM21P1	1.76935	2.14633	2.13488	0
ADAM22	0	0	0	0
ADAM23	0	0	0	0
ADAM28	3.07827	2.53556	0	2.98878
ADAM29	0	0	0	0
ADAM30	1.46048	0.752749	0	0
ADAM32	0	0	0	0
ADAM33	0	0.543001	0	0
ADAM6	0	0	0	0
ADAM7	0	0	0	0
ADAM8	7.16237	7.74178	6.09227	5.99229
ADAM9	4.47534	2.909	4.01908	2.6332
ADAMDEC1	0	1.94711	0	0
ADAMTS1	0	2.14633	1.91648	3.8844
ADAMTS10	1.40218	1.37796	0	0
ADAMTS12	0	0	0	0
ADAMTS13	0	0	0	0
ADAMTS14	0.821302	0.847997	0	0
ADAMTS15	0	0	2.59383	0
ADAMTS16	0	0	0	0
ADAMTS17	0	0	0	0
ADAMTS18	0	0	0	0
ADAMTS19	0	0	0	0
ADAMTS2	0.15056	0	0.27023	0.405992
ADAMTS20	0	0	0	0
ADAMTS3	0	0	0	0
ADAMTS4	2.59383	0	0	0
ADAMTS5	0	0	0	0
ADAMTS6	0	1.31325	0.782409	0
ADAMTS7	0	0	0	0
ADAMTS8	0	0	0	0
ADAMTS9	0	0	0	0
ADAMTSL1	0	0	0	0
ADAMTSL2	0	0	0	0
ADAMTSL3	0	0	0	0
ADAMTSL4	4.68639	5.39657	4.38833	5.21754
ADAMTSL5	0	0	0	0.147958
ADAP1	4.87051	5.42371	5.10035	3.2245
ADAP2	4.26956	4.30261	3.91485	4.53748
ADAR	9.56483	9.14	8.05417	8.37677
ADARB1	0.989866	0.847997	0.141433	0
ADARB2	0	0	0	0
ADAT1	4.54467	4.48298	3.28348	2.60763
ADAT2	0	0.296311	0	0
ADAT3	0	0	0	0
ADC	0	0	0	0
ADCK1	2.0993	1.66448	0	0
ADCK2	2.0993	0.155749	3.68044	3.75136
ADCK3	1.57095	4.26025	2.16832	0
ADCK4	0	0.847997	1.34596	1.61353
ADCK5	2.02361	3.09407	2.20101	2.22836
ADCY1	0	0	0	0
ADCY10	0	0	0	0
ADCY2	0	0	0	0
ADCY3	1.81517	1.02006	0.69332	1.13225
ADCY4	0.90766	0.752749	0	0.405992
ADCY5	0	0	0	0
ADCY6	0	0.752749	0	3.04667
ADCY7	5.81227	6.48617	5.12606	4.6601
ADCY8	0	0	0	0
ADCY9	0	0	0	0
ADCYAP1	0	0	0	0
ADCYAP1R1	0	0	0	0
ADD1	6.27491	6.64775	6.34485	6.05949
ADD2	0	0	3.82355	4.6907
ADD3	5.30546	4.4756	4.08177	4.5509
ADH1A	0	0	0	0
ADH1B	0	0	0	0
ADH1C	0	0	3.48246	0
ADH4	0	0	0	0
ADH5	0	1.76511	4.67044	2.08814
ADH6	0	0	0	0
ADH7	0	0	0	0
ADHFE1	0	0.155749	0	0
ADI1	2.92029	4.20774	4.18317	3.52544
ADIG	0	0	0	0
ADIPOQ	0	0	0	0
ADIPOR1	8.54807	8.53929	8.54426	8.68107
ADIPOR2	5.46061	4.91313	6.36658	6.36291
ADK	0	0.543001	1.51096	0
ADM	9.04214	9.41014	7.46578	7.8668
ADM2	0	0	0	0
ADNP	2.81209	1.49978	1.15963	0.982583
ADNP2	4.2025	4.21661	3.90497	4.81813
ADO	1.51702	3.53903	3.91485	3.10232
ADORA1	0	0	1.75018	0
ADORA2A	6.39053	6.11028	5.12606	4.96555
ADORA2B	0	0	0	0
ADORA3	0.821302	0.543001	0	0
ADPGK	5.05289	5.14037	4.95014	4.80699
ADPRH	1.46048	1.2455	2.71172	2.22836
ADPRHL1	0	0.752749	0	0
ADPRHL2	0	0.847997	3.55986	2.92847
ADRA1A	0	0	0	0
ADRA1B	0	0	0	0
ADRA1D	0	0	0	0
ADRA2A	0.524064	0.155749	0.598365	0
ADRA2B	1.57095	1.2455	0	1.80447
ADRA2C	0.524064	1.98914	0	0
ADRB1	3.18634	2.44758	0	0.147958
ADRB2	3.83289	4.03756	3.08814	3.72792
ADRBK1	7.03203	7.09136	5.92903	5.79514
ADRBK2	3.81055	3.37393	5.64184	3.38281
ADRM1	6.64849	6.55788	7.38823	8.04317
ADSL	3.42573	3.22327	4.56785	2.88675
ADSS	3.45483	2.93093	3.34327	2.05102
ADSSL1	0	0	0	0
AEBP1	0	0.155749	0	0
AEBP2	5.39455	5.95687	5.30925	6.62302
AEN	0	0.296311	0	0.624803
AES	5.92317	3.56706	6.77409	6.67751
AFAP1	0	0.651683	0.141433	2.26123
AFAP1L1	2.51324	2.44758	5.30925	5.13093
AFAP1L2	1.51702	0	0	0
AFF1	7.77784	7.87622	7.10876	6.61027
AFF2	5.36033	4.46068	4.61706	2.73053
AFF3	0	1.37796	0	0.624803
AFF4	7.28596	7.47718	7.43182	7.09627
AFG3L2	1.27739	1.2455	1.51096	1.8488
AFM	0	0	0	0
AFMID	0	0.425459	0	0
AFP	0	0	0	0
AFTPH	6.82049	7.32	5.93633	7.20627
AGA	0	0.651683	3.58484	2.05102
AGAP1	0	2.74674	1.45786	2.68257
AGAP11	0	0	0	0
AGAP2	2.96144	3.52482	2.68885	1.5612
AGAP3	4.76982	6.03184	6.17465	6.84604
AGAP5	4.34929	4.02742	1.02006	2.55533
AGAP6	3.3189	3.20555	2.02998	2.6332
AGAP7	0.15056	0	0	0.814755
AGBL1	0	0	0	0
AGBL2	1.81517	0	0	0
AGBL3	2.71918	0	0	0
AGBL4	0	0	0	0
AGBL5	0	0	0	2.55533
AGER	4.59132	5.11682	1.61164	3.77442
AGFG1	0	0	0	0
AGFG2	0	2.909	2.23297	0
AGGF1	4.03914	5.17728	4.1585	5.76959
AGK	0	0	0	0
AGL	3.09694	3.20555	1.51096	4.10944
AGMAT	0	0	0	0
AGMO	0	0	0	0
AGPAT1	6.11316	6.19594	6.14979	5.80359
AGPAT2	1.6234	2.5912	1.02006	1.20226
AGPAT3	5.13159	4.39951	6.2211	5.54346
AGPAT4	0.630405	1.09896	1.02006	0.405992
AGPAT5	0	2.97343	0	0
AGPAT6	6.74885	6.86125	7.12054	5.85042
AGPAT9	8.23803	7.66347	8.9057	8.60398
AGPHD1	0	0	0	0
AGPS	3.05953	1.09896	2.569	3.04667
AGR2	5.75197	6.55964	7.68124	8.52636
AGR3	0	0	0	0
AGRN	1.46048	2.35389	3.78094	3.36779
AGRP	0	0	0	0
AGT	0	0	0	0
AGTPBP1	7.24176	7.91224	6.9451	4.06342
AGTR1	0	0	0	0
AGTR2	0	0	0	0
AGTRAP	6.32306	6.72611	5.82038	5.46064
AGXT	1.76935	0	0	4.67852
AGXT2	0	0	0	0
AGXT2L1	0	0	0	0
AGXT2L2	5.01917	5.50941	5.32413	3.60478
AHCTF1	8.18745	8.13378	5.10467	4.74421
AHCY	0	2.69666	1.87696	1.45154
AHCYL1	5.6265	3.774	6.53277	5.94991
AHCYL2	0	0.936591	0	2.15995
AHDC1	0	0.752749	0	0
AHI1	2.17121	1.44042	3.17281	2.3251
AHNAK	4.7928	4.29425	5.79124	5.16181
AHNAK2	1.98441	2.28806	1.95531	1.5612
AHR	5.53403	5.97272	4.63506	5.84499
AHRR	0.524064	0	0.141433	0
AHSA1	1.51702	1.17441	2.88225	1.5612
AHSA2	3.61812	2.81844	0.944858	1.20226
AHSG	0	0	0	0
AHSP	0	0	2.49211	0
AICDA	0	2.25399	0	0
AIDA	3.90852	2.93093	4.38121	3.04667
AIF1	9.83355	10.2798	8.03224	8.15055
AIF1L	4.35699	5.01346	5.65658	4.60975
AIFM1	2.67039	2.64501	5.65071	4.67852
AIFM2	2.3051	1.31325	2.10064	3.24123
AIG1	2.0993	4.1807	1.87696	0
AIM1	6.26673	5.19539	7.17081	6.74759
AIM1L	3.27068	2.07005	4.41637	4.1888
AIM2	2.27292	1.02006	0	0
AIMP1	3.46923	3.07468	5.66246	5.10844
AIMP2	3.44042	4.05745	4.06411	3.00827
AIP	3.55238	3.98641	4.09921	3.64282
AIPL1	0	0	0	0
AIRE	0	0	0	0
AJAP1	0	0	0	0
AJUBA	2.78931	0	2.10064	0
AK1	3.76479	3.98641	5.5935	5.88787
AK2	1.34085	0	1.51096	0.147958
AK3	2.85639	3.20555	5.74774	6.94582
AK4	3.33471	2.74674	5.45161	4.49653
AK5	0	0	0	0
AK7	0	0	0	0.814755
AK8	1.81517	0	3.94402	2.58183
AKAP1	0	0	0	0.147958
AKAP10	4.60437	4.09651	3.94402	3.83046
AKAP11	2.83431	3.76192	4.2549	4.1888
AKAP12	2.98167	3.0351	0	0
AKAP13	0.728574	0	0.69332	0.283329
AKAP14	0	0	0	0
AKAP17A	7.4422	7.8364	4.95014	5.92182
AKAP3	0	0	0	0
AKAP4	0	0	0	0
AKAP5	0	0	0.387363	0
AKAP6	0	0	0	0
AKAP7	0	0.847997	0	0
AKAP8	4.57815	4.0173	4.75526	2.47327
AKAP8L	3.81055	4.53363	3.65718	3.76288
AKAP9	4.21109	5.4802	6.04813	5.07168
AKD1	0.15056	0	0	0
AKIP1	2.2397	2.50691	2.43829	0
AKIRIN1	7.14908	7.4781	6.76047	6.92666
AKIRIN2	6.11316	6.70415	6.01181	6.10792
AKNA	3.68111	3.18761	3.22126	3.13832
AKNAD1	0	0	0	0
AKR1A1	3.65627	5.02365	6.82337	7.9175
AKR1B1	2.13586	2.28806	0.944858	3.52544
AKR1B10	0.989866	0.752749	0	0
AKR1B15	0	0	1.99313	0
AKR1C2	4.27776	2.53556	6.05929	4.5509
AKR1C3	0	2.84177	4.44387	4.95555
AKR1C4	0	0	0	0
AKR1CL1	0	0	0	0
AKR1D1	0	0	0	0
AKR1E2	0	0	0	1.33228
AKR7A2	5.11803	4.28585	7.10984	6.81025
AKR7A2P1	1.94373	1.2455	0	0.520045
AKR7A3	0	0	0	0
AKT1	2.39808	3.05502	2.13488	3.24123
AKT1S1	5.95917	6.60774	5.54668	5.6748
AKT2	6.22932	5.78521	6.6258	6.67445
AKT3	5.46777	4.1157	4.58033	6.88757
AKTIP	5.3565	4.97205	7.35147	7.1903
ALAD	0	2.44758	3.63343	3.71611
ALAS1	4.76982	4.00711	5.70002	5.60582
ALAS2	0	0	0	0
ALB	0	0	0	0
ALCAM	6.71015	6.96909	8.93387	8.69849
ALDH16A1	4.64282	4.06729	3.52168	4.75002
ALDH18A1	2.27292	2.38598	2.06592	2.3251
ALDH1A1	0.90766	0.425459	0.141433	1.26843
ALDH1A2	0	1.85878	0	2.22836
ALDH1A3	1.46048	1.71589	2.26394	3.72792
ALDH1B1	0	0	1.09153	0
ALDH1L1	0	1.02006	1.02006	0.722466
ALDH1L2	1.85917	0	0.69332	0
ALDH2	5.62009	6.99904	8.10891	7.86211
ALDH3A1	0	0	4.80916	4.65392
ALDH3A2	0.524064	0	0.944858	0.624803
ALDH3B1	3.51134	3.40545	2.46545	3.32164
ALDH3B2	6.74444	6.9155	8.67989	8.39082
ALDH4A1	2.94111	2.10869	0	1.26843
ALDH5A1	3.38101	2.47742	4.73866	4.12747
ALDH6A1	1.85917	1.17441	3.18919	4.31983
ALDH7A1	2.0993	0	5.59658	3.44162
ALDH8A1	0	0	0	0
ALDH9A1	3.84398	3.25822	5.55302	5.33067
ALDOB	0	0	0.782409	0.814755
ALDOC	2.02361	1.49978	2.51803	4.07271
ALG1	3.07827	0	0	0
ALG10	0.410341	0	0.27023	0
ALG10B	0.15056	0	4.45068	0
ALG11	0.630405	0.425459	2.51803	2.6332
ALG12	2.87794	2.02998	3.74825	1.89142
ALG13	5.40949	5.0287	3.01667	0
ALG14	0	0	0.387363	2.05102
ALG1L	0	0	0	0
ALG1L2	0	0	0	0
ALG2	5.60718	6.37142	6.28906	6.53973
ALG3	0	0	0	0
ALG5	1.40218	0.651683	2.66562	2.29366
ALG6	1.6234	3.8673	0	0
ALG8	1.34085	0.155749	0.598365	0.814755
ALG9	0.524064	0	0	0
ALK	0	0	0	0
ALKBH1	3.1152	2.28806	4.65283	0
ALKBH2	0	0	0	0
ALKBH3	0	1.02006	0	1.97343
ALKBH4	1.6234	2.53556	0	2.22836
ALKBH5	5.46061	4.67582	4.84051	5.02923
ALKBH6	2.85639	2.77104	1.34596	3.8522
ALKBH7	2.27292	1.09896	2.569	1.20226
ALKBH8	1.57095	2.32135	0	0
ALLC	0	0	0	0
ALMS1	1.40218	1.2455	0	3.30582
ALOX12	1.14078	1.61164	1.51096	0.283329
ALOX12B	6.41109	6.58904	5.71705	6.11245
ALOX15	2.64524	0.543001	1.95531	1.13225
ALOX15B	7.8014	7.84503	10.1477	10.3235
ALOX5	7.18426	6.4935	4.5741	4.10039
ALOX5AP	10.8205	11.5016	8.8454	9.42848
ALOXE3	4.76982	4.63	5.16378	4.61612
ALPI	0	0	0	0
ALPK1	6.4993	5.54868	2.35389	3.83046
ALPK2	0	0	0	0
ALPK3	1.81517	3.30889	2.9982	3.27396
ALPL	7.74876	7.7387	4.85085	3.61753
ALPP	2.56755	0	0	0.283329
ALPPL2	0	0	0	0
ALS2	3.28688	3.87853	3.60928	4.00612
ALS2CL	0.821302	0	0.141433	0.520045
ALS2CR11	0	0	0	0
ALS2CR12	0	0	0	0
ALS2CR8	0	0	0.27023	0
ALX1	0	0	0	0
ALX3	0	0	0	0
ALX4	0	0	0	0
ALYREF	7.16458	6.81515	7.08056	7.11445
AMACR	2.2397	0	3.03492	3.53903
AMBN	0	0	0.27023	0
AMBP	0	0	0	0
AMBRA1	4.54467	4.31099	5.2598	6.76352
AMD1	5.71337	5.69583	6.1117	6.15038
AMDHD1	0	0	0	0
AMDHD2	3.56572	3.25822	1.79369	2.58183
AMELX	0	0	0	0
AMELY	0.410341	0	0	0
AMFR	4.26138	4.42277	5.64184	3.71611
AMH	0.15056	1.2455	0	0
AMHR2	0	0	0	0
AMICA1	7.74508	8.48743	4.46421	5.01476
AMIGO1	0	0	0	0
AMIGO2	0	0	0	0
AMIGO3	3.92941	4.4756	2.23297	3.06557
AMMECR1	1.67356	1.98914	4.67044	1.89142
AMMECR1L	2.74287	1.8127	0.387363	1.50741
AMN	0	0	0	0
AMN1	4.63645	5.04876	2.43829	2.08814
AMOT	0	0	0	0
AMOTL1	2.59383	1.44042	4.58033	5.19208
AMOTL2	1.21039	1.5568	2.51803	3.38281
AMPD1	0	0	0	0
AMPD2	8.38751	8.71429	5.43112	5.4853
AMPD3	6.27083	6.66408	7.16977	6.51942
AMPH	0	0	0	0
AMT	0	1.90381	0	0
AMTN	0	0	0	0
AMY2A	0	0	0	0
AMY2B	2.81209	3.09407	0	3.20774
AMZ1	0	0	1.34596	2.12466
AMZ2	1.40218	1.76511	2.13488	2.88675
AMZ2P1	1.27739	0.543001	1.22404	0
ANAPC1	0	0.847997	0	0
ANAPC10	2.83431	2.14633	2.75617	1.75916
ANAPC11	0	0	0	0
ANAPC13	6.44414	6.22709	6.51178	5.80638
ANAPC16	4.10492	4.94556	6.13299	5.2384
ANAPC2	1.76935	1.02006	2.54374	1.39287
ANAPC4	2.13586	1.66448	2.9982	2.60763
ANAPC5	3.02112	2.38598	3.81301	3.73963
ANAPC7	5.04811	3.01489	5.02037	3.76288
ANG	0	0	0	0
ANGEL1	2.27292	2.84177	3.31368	2.08814
ANGEL2	1.98441	1.02006	2.38267	0.520045
ANGPT1	2.78931	2.81844	0	0
ANGPT2	0	0	0	0
ANGPT4	0	0	0	0
ANGPTL1	0	0	0	0
ANGPTL2	2.56755	1.17441	1.75018	0
ANGPTL3	0	0	0	0
ANGPTL4	0	2.67107	3.82355	2.96901
ANGPTL5	0	0	0	0
ANGPTL6	0	0.847997	0	0
ANGPTL7	0.630405	0.425459	0	0
ANK1	0	0	0	0
ANK2	0	0	0	0
ANK3	0	0	0	0
ANKAR	0	0.425459	0	0
ANKDD1A	1.40218	1.37796	0.141433	0.982583
ANKFN1	0	0	0	0.814755
ANKFY1	4.97467	4.57574	4.02822	3.9364
ANKH	3.48336	3.90082	5.51784	5.98491
ANKIB1	1.76935	1.02006	1.51096	0.624803
ANKK1	0	0	0	0
ANKLE1	0	0.155749	0	0
ANKLE2	7.15795	8.06159	7.53138	8.15549
ANKMY1	0	0.543001	0	0
ANKMY2	4.66789	2.86453	5.20054	0
ANKRA2	3.64363	1.31325	1.95531	1.80447
ANKRD1	0	0	0	0
ANKRD10	5.28939	4.77547	5.09166	4.72661
ANKRD11	6.69039	6.81223	5.75323	6.60223
ANKRD12	7.70703	5.85522	7.356	6.10337
ANKRD13A	7.09001	6.91958	7.24307	6.28281
ANKRD13B	0	0	0	0
ANKRD13C	4.53107	4.73893	5.39633	5.82856
ANKRD13D	2.13586	3.62164	2.20101	1.45154
ANKRD16	0	0.155749	0	0
ANKRD17	3.72955	3.15088	2.68885	3.97664
ANKRD18A	0	0	0	0.722466
ANKRD2	0	0	0	0
ANKRD20A4	0	0.847997	1.75018	0
ANKRD20A9P	5.9464	5.39266	4.49742	3.86305
ANKRD22	4.86508	4.43803	5.98864	4.98053
ANKRD23	0	0	2.10064	2.82191
ANKRD24	0	0	0	0
ANKRD26	1.6234	1.71589	3.49557	0
ANKRD26P1	0	0	0	0
ANKRD26P3	0	0	0	0
ANKRD27	3.33471	3.52482	4.29322	4.70277
ANKRD28	4.95443	4.69505	5.77508	5.19208
ANKRD29	0	0	0	0
ANKRD30A	0	0	0	0
ANKRD30B	0	0	0	0
ANKRD30BL	0	0	0	0
ANKRD31	0	0	0	0
ANKRD32	0.524064	0	0	0
ANKRD33	0	0	0	0
ANKRD33B	2.02361	3.32553	4.10777	3.36779
ANKRD34A	0	0	0	0
ANKRD34B	2.13586	0	0	0
ANKRD34C	0	0	0	0
ANKRD35	0	2.38598	1.75018	2.50106
ANKRD36	4.00018	2.32135	4.02822	3.45589
ANKRD36B	2.33685	2.97343	3.69198	3.10232
ANKRD37	1.76935	0.543001	3.25278	1.75916
ANKRD39	2.17121	0	2.46545	2.35586
ANKRD40	2.85639	4.53363	5.31299	5.77531
ANKRD42	0.524064	0.752749	0.865523	0.722466
ANKRD44	4.95443	3.13225	3.12251	2.01257
ANKRD45	0	0	0	0
ANKRD46	0	0	0	0
ANKRD49	0.728574	0.155749	0.496718	0
ANKRD5	0	0	0	0
ANKRD50	3.16896	3.01489	0	4.80699
ANKRD52	2.45681	3.42089	4.63506	3.38281
ANKRD53	0	0	0	0
ANKRD54	0	1.44042	3.37212	0
ANKRD55	0	0	0	0
ANKRD6	2.0993	2.61847	2.06592	0
ANKRD63	0.15056	0	0	0
ANKRD65	0.728574	0.155749	0	0
ANKRD7	0	0	0	0
ANKRD9	1.94373	1.31325	0.598365	3.17345
ANKS1A	4.46107	5.90557	2.64201	2.44493
ANKS1B	0	0	0	0
ANKS3	0	0	0	2.60763
ANKS4B	0	0	0	0
ANKS6	0	1.09896	3.82355	1.8488
ANKUB1	1.06695	0	0	0
ANKZF1	3.63099	2.50691	5.14294	3.45589
ANLN	0	0	0	0
ANO1	0	0	0	0
ANO10	3.77642	3.24077	3.26828	4.51033
ANO2	0	0	0	0
ANO3	0	0	0	0
ANO4	0	0	0	0
ANO5	0	0	0	0
ANO6	5.24424	5.87782	7.25768	7.98757
ANO7	0	0	0	0
ANO8	0.630405	2.64501	3.7148	4.24755
ANO9	1.90227	2.38598	2.68885	1.61353
ANP32A	7.72878	7.80726	6.41605	6.35338
ANP32AP1	2.3051	2.41711	0	0
ANP32B	6.73558	5.92469	6.75636	6.18731
ANP32C	2.76638	1.17441	1.99313	0.624803
ANP32D	0	2.50691	0	0
ANP32E	6.28913	6.44135	5.3055	5.50611
ANPEP	9.5002	8.56563	6.87987	5.9972
ANTXR1	2.06212	0	1.56218	0
ANTXR2	8.23856	8.48651	6.98896	7.73427
ANXA1	10.0117	10.1618	10.7656	10.7687
ANXA10	0	0	0	0
ANXA11	8.71527	8.75491	8.46253	8.29747
ANXA13	0	0	0	0
ANXA2	8.57401	7.90951	10.2114	9.10008
ANXA2P1	0	0.296311	0	0
ANXA2P3	4.24481	2.97343	0	0
ANXA3	3.22064	1.61164	2.66562	1.50741
ANXA4	4.17656	4.63662	6.25644	5.57661
ANXA5	6.1358	5.00836	6.92328	6.12145
ANXA6	6.5972	6.2116	6.91101	7.6441
ANXA7	7.2819	7.32823	8.50928	8.09099
ANXA8L1	2.02361	1.17441	1.99313	3.57882
ANXA8L2	0	0	0	0
ANXA9	0	3.79784	5.75873	4.32769
AOAH	3.38101	3.49582	1.61164	0
AOC2	3.77642	4.67582	0.387363	0
AOC3	1.06695	2.41711	0	1.05936
AOX1	0	0	0	0
AP1AR	1.51702	0	0.782409	0
AP1B1	6.07148	6.73851	7.17901	7.46803
AP1B1P1	0	0	0	0
AP1G1	6.74444	6.24675	6.77679	5.74647
AP1G2	0.821302	0.296311	0.387363	0
AP1M1	5.71938	5.55572	6.2738	6.00939
AP1M2	3.88733	2.47742	5.71141	4.10944
AP1S1	1.46048	0.543001	3.70343	3.00827
AP1S2	5.1495	6.00643	6.12875	6.47263
AP1S3	0.524064	0	0.782409	0
AP2A1	4.7582	5.4802	5.80191	5.61859
AP2A2	4.22805	3.98641	4.18317	5.35382
AP2B1	3.28688	1.85878	2.35389	1.39287
AP2M1	7.39511	7.4501	7.94346	8.33815
AP2S1	3.23756	5.28266	6.28716	7.27756
AP3B1	3.72955	1.76511	3.37212	2.38626
AP3B2	0	0	2.06592	0.814755
AP3D1	5.20195	4.84594	6.1456	6.16788
AP3M1	4.37997	5.49121	4.33056	5.49921
AP3M2	2.3051	2.07005	2.90227	0
AP3S1	5.17596	3.91179	4.17505	3.30582
AP4E1	3.27068	2.02998	4.83537	3.20774
AP4M1	0	0	0	0
APAF1	1.6234	3.42089	3.20524	0.982583
APBA1	0	0	0.141433	3.86305
APBA2	0	0	0	0
APBA3	3.96014	4.43042	3.42828	4.14527
APBB1	4.06772	1.02006	5.68857	6.23377
APBB1IP	6.39804	5.37688	3.78094	4.2558
APBB2	1.6234	3.60822	4.1668	3.65524
APBB3	0.285698	0.936591	0.387363	0.147958
APC	4.54467	4.48298	3.77019	3.89491
APC2	0	0	0	0
APCDD1	0.410341	1.94711	0	0
APCDD1L	0.728574	0.936591	1.56218	0
APCS	0	0	0	0
APEH	1.81517	1.31325	3.69198	3.91581
APEX2	0	0	0.141433	0.283329
APH1A	3.00144	1.31325	4.30071	2.52857
APH1B	3.48336	2.02998	1.22404	2.88675
API5	3.46923	2.41711	4.73308	2.86552
APIP	3.77642	3.45128	5.62088	5.90101
APLF	3.48336	3.66129	2.778	5.95747
APLN	0.15056	0.296311	0	1.13225
APLNR	3.33471	2.32135	0	0
APLP1	0.821302	0.543001	2.16832	0
APOA1	0	1.94711	3.65718	3.9364
APOA1BP	3.89792	1.37796	3.4691	1.20226
APOA2	0	0.155749	0	0
APOA4	0	0	0	0
APOA5	0	0	0	0
APOB	0	0	0	0.520045
APOBEC1	0	0	0	0
APOBEC2	0	0	0	0
APOBEC3B	0	0	1.70531	3.20774
APOBEC3C	2.85639	2.50691	5.06536	2.52857
APOBEC3D	0	0	2.29455	0
APOBEC3F	1.72247	0	0	0
APOBEC3H	0	0	0	0
APOBEC4	0	0	0	0
APOBR	6.85366	7.22515	5.38218	5.18349
APOC1	3.41102	3.40545	5.61483	5.2384
APOC3	0	1.71589	0	2.70686
APOC4	0	0	0	0
APOD	7.2707	6.96382	8.32687	8.43125
APOE	5.46061	5.69265	7.13959	8.19872
APOF	0	0	0	0
APOH	0	0	0	0
APOL1	3.55238	4.22543	5.00657	3.19061
APOL2	0	0	0	0
APOL3	0.15056	0	0	1.71238
APOL4	1.81517	1.02006	0	0
APOL5	0	0	0	0
APOL6	2.61988	2.61847	2.75617	1.61353
APOM	1.51702	0.847997	1.87696	0
APOO	2.20602	3.32553	3.34327	3.76288
APOOL	2.74287	2.99422	4.35973	4.5509
APP	4.44665	3.13225	5.10467	4.69672
APPBP2	5.53063	5.84092	5.06536	5.05298
APPL1	0.821302	0.847997	1.56218	0.624803
APPL2	6.03822	6.81515	8.21304	8.2277
APRT	5.04811	4.91858	6.0095	4.7731
APTX	0	0.296311	1.34596	1.05936
AQP10	0	0	0	0
AQP11	0	0	0	0
AQP12A	0	0	0	0
AQP12B	0	0	0	0
AQP2	0	0	0	0
AQP3	5.67059	6.00128	7.25768	7.39092
AQP4	0	0	0	0
AQP5	3.46923	3.93348	7.07616	6.40596
AQP6	0.15056	0	0	0
AQP7	0	0	0	0
AQP7P1	0	0	0	0
AQP8	0	0	0	0
AQP9	11.3503	11.3641	9.35007	9.36514
AQPEP	0	0	0	0
AQR	5.06238	5.32438	7.08275	6.94455
AR	0	0	2.02998	0.405992
ARAF	5.34486	4.43803	5.55615	5.24667
ARAP1	6.26879	5.31198	3.9726	3.52544
ARAP2	3.3189	2.64501	4.1585	3.28998
ARAP3	4.9078	4.91313	4.17505	3.79701
ARC	0	0	1.45786	0.624803
ARCN1	7.40819	7.77678	7.05402	7.85334
AREG	8.66672	8.54636	8.01285	7.13907
ARF1	8.92254	8.89858	9.23369	8.85631
ARF3	6.82608	7.41093	7.04731	7.67428
ARF4	8.1831	8.15591	8.67808	8.79284
ARF5	7.02962	7.69722	7.79778	7.92524
ARF6	0	0	0	0.283329
ARFGAP1	3.95	3.74975	4.33056	3.60478
ARFGAP2	2.27292	1.5568	2.778	1.61353
ARFGAP3	5.05289	3.8214	3.73715	4.28814
ARFGEF1	4.46107	4.61659	5.59962	5.39527
ARFGEF2	3.56572	3.24077	3.40054	4.17153
ARFIP1	5.21051	5.19089	2.569	5.73181
ARFIP2	4.15007	4.98773	5.99795	5.64071
ARFRP1	0.821302	0.752749	1.40327	0.900722
ARG1	6.19523	5.51305	5.4851	5.07635
ARG2	1.81517	2.41711	2.16832	2.98878
ARGFX	0	0	0	0
ARGLU1	3.79929	4.20774	3.8339	3.75136
ARHGAP1	6.79226	6.61617	7.687	6.83649
ARHGAP10	5.46061	5.04876	5.52751	5.7667
ARHGAP11A	1.81517	0.847997	0	2.88675
ARHGAP11B	0	1.2455	1.45786	1.5612
ARHGAP12	1.51702	1.66448	2.43829	1.8488
ARHGAP15	6.93853	6.47695	4.38121	4.96056
ARHGAP17	5.44619	5.0287	5.66539	4.01587
ARHGAP18	5.06708	4.14388	3.41454	4.31201
ARHGAP19	0.821302	1.90381	1.28629	0.900722
ARHGAP20	0	0	0	0
ARHGAP21	3.42573	2.61847	3.88499	5.33067
ARHGAP22	0	0	2.16832	0
ARHGAP23	0	1.37796	2.49211	2.60763
ARHGAP24	3.23756	4.15316	5.11324	3.15607
ARHGAP25	9.06385	9.46294	7.60863	8.71235
ARHGAP26	2.94111	1.71589	0	0.283329
ARHGAP27	5.96929	5.74583	3.74825	4.00612
ARHGAP28	0	0	0.141433	0
ARHGAP29	5.18035	5.52381	5.6239	5.68698
ARHGAP30	6.17351	6.07159	4.24709	3.79701
ARHGAP31	5.97934	5.95156	6.92694	7.03915
ARHGAP32	2.96144	1.98914	2.38267	3.96671
ARHGAP33	0	0	0	0
ARHGAP35	4.91829	4.4756	4.1334	4.64766
ARHGAP36	0	0.155749	0	0
ARHGAP39	0	0	0	0
ARHGAP4	5.07647	5.86372	4.11636	4.34312
ARHGAP40	2.27292	0	2.59383	3.53903
ARHGAP42	0	0	0	0
ARHGAP44	0	0.543001	0.782409	2.3251
ARHGAP5	3.33471	1.8127	5.11753	3.20774
ARHGAP6	0	0	2.10064	0
ARHGAP9	9.44324	9.48242	6.00027	5.33457
ARHGDIA	0	2.56365	0	0
ARHGDIB	9.77579	9.82349	8.40332	8.04791
ARHGDIG	0	0	0	0
ARHGEF1	4.7582	4.85733	3.68044	2.44493
ARHGEF10	1.51702	0	0	0
ARHGEF10L	2.0993	3.91179	4.45746	6.13264
ARHGEF11	2.48517	0.296311	1.61164	0.624803
ARHGEF12	5.20625	5.59033	7.16255	7.63705
ARHGEF15	1.34085	0	0	0
ARHGEF16	0	1.66448	3.82355	0
ARHGEF17	0	1.90381	3.78094	0
ARHGEF18	4.80983	5.75197	5.18023	6.32634
ARHGEF19	0	1.8127	0	0
ARHGEF2	5.95408	6.5008	5.64184	6.91763
ARHGEF25	0	0	0	0
ARHGEF3	1.46048	2.18301	1.65947	0
ARHGEF33	0	0	0	0
ARHGEF35	0	0	0	0
ARHGEF37	0	4.29425	6.51827	6.93819
ARHGEF38	0	0	0	0
ARHGEF40	2.51324	2.88694	1.65947	0
ARHGEF5	3.9703	4.3917	5.64478	5.52322
ARHGEF6	2.51324	3.35797	2.82069	2.52857
ARHGEF7	3.65627	3.71249	4.56157	2.70686
ARHGEF9	1.46048	0.425459	1.65947	0
ARID1A	5.97432	5.3529	4.56157	3.91581
ARID1B	3.96014	3.11337	4.9692	4.77879
ARID2	4.68027	2.50691	4.03729	5.29525
ARID3A	6.85639	7.32412	6.34303	6.12371
ARID3B	5.11345	5.17728	6.41083	4.4756
ARID3C	0	0	0	0
ARID4A	6.50802	7.47161	7.37935	6.60706
ARID4B	5.08581	2.93093	2.94148	1.39287
ARID5A	1.85917	1.66448	0.387363	1.80447
ARID5B	5.18468	5.52741	7.75105	7.19884
ARIH1	5.06238	4.45319	5.60573	4.80699
ARIH2	4.57149	4.32747	4.56157	5.4571
ARL1	5.02888	3.8214	7.23621	6.44778
ARL10	1.72247	0	2.54374	0
ARL11	3.39602	1.85878	1.79369	0
ARL13A	0	0	0	0
ARL13B	1.90227	2.10869	0	2.41576
ARL14	2.36765	1.61164	0	0
ARL15	1.6234	0.651683	2.10064	0.900722
ARL16	2.54052	2.44758	4.49742	4.851
ARL17A	2.76638	2.10869	3.28348	2.75403
ARL2	3.64363	3.05502	5.19243	2.35586
ARL2BP	4.33371	5.32027	5.40337	4.34312
ARL3	3.85489	4.65638	4.38121	5.63128
ARL4A	0.15056	0	0.598365	0.283329
ARL4C	6.39991	6.22047	7.64019	7.45739
ARL4D	0	0	0	0
ARL5A	6.61181	5.05866	7.80443	7.0848
ARL5B	7.42759	7.8124	6.28144	7.39278
ARL5C	0	0	0	0
ARL6	0	0	0	0
ARL6IP1	0	0	0.141433	0.147958
ARL6IP4	3.49748	3.74975	4.05528	4.85644
ARL6IP5	5.95152	4.95624	6.05483	5.39897
ARL6IP6	3.23756	4.12516	4.75526	5.12197
ARL8A	4.70471	4.85733	4.81967	4.86181
ARL8B	8.93744	9.1467	10.0695	10.0566
ARL9	0	0	0	0
ARMC1	3.23756	1.2455	4.74975	4.8126
ARMC10	4.48246	4.04754	3.95364	4.1888
ARMC12	2.51324	0	0	0
ARMC2	4.29396	2.64501	2.46545	0
ARMC3	0	0	0	0
ARMC4	0	0	0	0
ARMC5	1.34085	2.07005	2.10064	0.624803
ARMC6	0	2.88694	2.38267	0
ARMC7	0	2.61847	0	3.64282
ARMC8	4.68027	5.57658	4.39541	5.46774
ARMC9	1.98441	0	2.13488	0
ARMCX1	2.2397	1.98914	0	0
ARMCX2	1.06695	1.02006	2.06592	0
ARMCX3	2.56755	2.21909	3.26828	3.81936
ARMCX4	0	1.02006	0	0
ARMCX5	2.45681	2.74674	2.02998	0
ARMCX6	0	0	0	0
ARMS2	0	0	0	0
ARNT	6.51666	7.61133	5.63886	6.71074
ARNT2	0	0	2.51803	5.6563
ARNTL	0.15056	0	0.27023	0.283329
ARPC1A	1.76935	0.936591	3.35769	1.71238
ARPC1B	7.08536	6.65102	6.41083	6.22335
ARPC2	11.3708	11.3278	10.6782	10.7452
ARPC3	3.84398	2.61847	3.32855	2.1944
ARPC5	8.36804	8.35527	7.75449	8.05381
ARPC5L	3.99032	3.64824	5.86688	4.41819
ACTRT3	0	0	0	0
ARPP19	5.14057	4.61659	5.89205	5.17919
ARPP21	0	0	0	0
ARR3	0	0	0	0
ARRB1	5.98932	5.8495	4.93083	5.74063
ARRB2	10.9167	11.1929	8.98628	9.42461
ARRDC1	5.34486	4.81116	5.41383	5.56675
ARRDC2	6.0358	5.98057	4.26258	4.98053
ARRDC3	7.86377	6.53675	5.61483	4.64766
ARRDC4	6.13806	5.19539	8.09162	7.59479
ARRDC5	0	0	0	0
ARSA	1.06695	0.296311	0.387363	0
ARSB	4.03914	3.53903	4.64103	5.85853
ARSD	2.76638	1.2455	2.23297	2.86552
ARSE	0	0	0	0
ARSF	0	0.752749	1.22404	2.38626
ARSG	0	0	1.65947	0
ARSH	0	0	0	0
ARSI	1.90227	0	0	0
ARSJ	0	0	0	0
ARSK	0	0	0	0
ART1	0.15056	0	0	0
ART3	0	0	0	0
ART4	0	0	0	0
ART5	0	0	0	1.89142
ARTN	0	0	0	0
ARV1	1.14078	0.847997	0.598365	2.50106
ARVCF	0	0	0.27023	0
ARX	0	0	0	0
AS3MT	0.90766	0.425459	0	0.624803
ASAH1	6.73558	5.28688	5.54985	5.19208
ASAH2	0	0	0	0
ASAH2B	0	0	0	0
ASAP1	8.82663	8.59021	8.13552	8.55284
ASAP2	4.7406	4.68868	5.84897	5.92953
ASAP3	0	0	3.37212	3.63029
ASB1	0	0	4.01908	3.95661
ASB10	0	0	0	0
ASB11	0	0	0	0
ASB13	1.27739	0.847997	1.02006	1.66357
ASB14	0	0	0	0
ASB15	0	0	0	0
ASB16	0	0	0	0
ASB17	0	0	0	0
ASB18	0	0	0	0
ASB2	0	0	0	0
ASB4	0	0	0	0
ASB5	0	0	0	3.4272
ASB6	3.35021	3.24077	4.10777	3.51185
ASB7	1.34085	1.8127	2.13488	2.41576
ASB8	2.2397	2.25399	2.61824	2.70686
ASB9	0	0	0	0
ASB9P1	4.51046	3.43616	3.2371	3.08406
ASCC1	0.90766	0.425459	1.28629	0.147958
ASCC2	5.03373	4.86869	5.79657	5.47829
ASCC3	4.91308	4.1157	6.10955	5.3032
ASCL1	0	0	0	0
ASCL3	0	0	0	0
ASCL4	3.85489	2.18301	1.83592	0
ASF1A	0	0	4.35248	3.12052
ASF1B	3.72955	4.07716	0	0
ASGR1	0	0	0	0
ASGR2	0	0.425459	0	0.147958
ASH1L	6.37539	6.36543	6.12451	6.71372
ASH2L	0.15056	0	0.865523	0
ASIP	0	0	0	0
ASL	4.21956	4.40735	4.90631	5.16619
ASMT	0	2.99422	0	0
ASMTL	5.54424	5.08806	3.55986	6.47967
ASNA1	3.45483	4.1807	4.7878	4.72661
ASNS	1.57095	1.09896	2.59383	1.5612
ASNSD1	3.1152	2.47742	3.60928	4.20578
ASPA	0	0	0	0
ASPDH	0	0.155749	0	0
ASPG	0	0	0.944858	0
ASPH	0.821302	0	0	0
ASPHD1	0	0	0	0
ASPHD2	0	0	0	0
ASPM	0	0.155749	0	0
ASPN	0	0	0	0
ASPRV1	9.2967	9.80372	12.1751	12.3932
ASRGL1	0	0	0	0
ASS1	2.42761	2.64501	3.86483	2.22836
ASTE1	2.48517	1.37796	0	0
ASTL	1.6234	1.02006	1.61164	0
ASTN1	0	0	0	0
ASTN2	0	0	0	0
ASUN	3.46923	1.49978	3.34327	2.6332
ASXL1	3.60526	3.55311	2.29455	2.90766
ASXL2	5.69212	5.31198	6.02782	4.72661
ASXL3	0	0	0	0
ASZ1	0	0	0	0
ATAD1	4.37233	4.18975	4.6646	2.92847
ATAD2	2.78931	2.21909	1.51096	0
ATAD2B	4.43942	4.3917	4.56785	5.49573
ATAD3A	2.2397	0	0	3.64282
ATAD3B	1.51702	1.37796	2.54374	2.86552
ATAD3C	0	0	0	0
ATAD5	0	0.543001	0	0
ATAT1	2.71918	3.07468	0	0.283329
ATCAY	0	0	0	0
ATE1	1.34085	2.88694	1.70531	0
ATF1	4.2025	3.774	0	3.92609
ATF2	6.11316	5.41988	4.59264	5.01476
ATF3	6.63742	6.59588	8.00017	7.95894
ATF4	8.43439	9.32867	9.15263	9.14773
ATF5	7.97784	8.47033	8.63509	8.46439
ATF6	5.20625	3.40545	4.56785	2.75403
ATF6B	7.17227	6.68346	6.01181	5.53338
ATF7	4.58472	3.88967	3.93433	3.90535
ATF7IP	6.82468	6.36943	6.44357	4.28814
ATF7IP2	1.67356	0.651683	0.69332	0.405992
ATG10	3.84398	0	1.09153	2.60763
ATG12	4.91308	4.00711	3.58484	5.01476
ATG13	0	0	0	0
ATG14	3.77642	1.98914	4.06411	1.66357
ATG16L1	0.630405	0	0.598365	0.283329
ATG16L2	7.22391	6.93583	4.23925	3.33714
ATG2A	8.08062	8.14314	8.95464	8.48068
ATG2B	4.63645	4.14388	2.778	2.50106
ATG3	8.45885	8.67329	8.42204	7.8574
ATG4A	3.81055	3.58099	3.95364	5.6748
ATG4B	4.39506	5.08321	5.8072	5.60259
ATG4C	0	0.155749	1.45786	0.982583
ATG4D	0	0.155749	0.69332	0.283329
ATG5	4.63645	5.36496	5.42079	2.68257
ATG7	6.42588	5.95422	5.02037	4.72661
ATG9A	0.728574	0	0	0
ATG9B	3.60526	3.29219	4.14176	2.6581
ATHL1	6.37539	6.8427	4.85085	2.77695
ATIC	4.28585	3.9443	5.72827	4.12747
ATL1	0.821302	0.155749	0	0.147958
ATL2	4.15898	3.80972	4.38121	4.95047
ATL3	5.68908	6.21826	6.77814	6.75195
ATM	0	0	0.27023	0
ATMIN	6.62467	6.26615	7.25185	7.15451
ATN1	5.1271	5.79712	6.92816	5.77816
ATOH1	0.15056	0	0	0
ATOH7	0	0.936591	1.22404	0.147958
ATOH8	0	0	0	0
ATOX1	7.13002	6.44892	8.34249	7.70758
ATP10A	0	0	0.598365	0
ATP10B	2.51324	2.64501	3.86483	0
ATP10D	0.728574	0	1.45786	0
ATP11A	4.05823	3.37393	4.09921	2.98878
ATP11B	7.19185	7.14707	5.21257	6.4744
ATP11C	4.01979	1.44042	3.98204	0
ATP12A	8.12543	8.21756	9.52954	9.79632
ATP13A1	4.27776	4.31099	4.30823	3.67987
ATP13A2	2.87794	0	0	5.20488
ATP13A3	6.95773	6.03938	7.4258	7.05571
ATP13A4	2.36765	1.66448	0	4.15405
ATP13A5	0	0	0	0
ATP1A1	8.00269	7.69245	8.62761	8.19712
ATP1A2	0	3.40545	4.32315	4.26394
ATP1A3	0	0	0	0
ATP1A4	0	0	0	0
ATP1B1	7.57654	7.36067	8.27993	8.07252
ATP1B2	0.285698	0	0	0
ATP1B3	6.04302	6.22267	6.54393	6.22126
ATP1B4	0	0	0	0
ATP2A1	2.85639	1.76511	0	0
ATP2A2	2.51324	2.10869	3.79171	2.3251
ATP2A3	4.11403	4.60312	3.05276	3.65524
ATP2B1	7.45666	7.74793	6.43331	6.54645
ATP2B2	0.524064	1.76511	0	0
ATP2B3	0	0	0	0
ATP2B4	6.68273	6.9059	7.18004	5.49573
ATP2C1	2.39808	3.58099	3.42828	3.13832
ATP2C2	1.34085	1.5568	2.92201	2.94879
ATP4A	0	0	0	0
ATP4B	0	0	0	0
ATP5A1	5.15838	5.36496	8.16114	7.00547
ATP5B	7.09001	6.61449	8.34294	8.25407
ATP5C1	5.70733	5.44278	6.79427	6.8981
ATP5D	5.19334	5.54164	5.55931	6.07814
ATP5E	5.24842	5.10731	6.65405	7.26133
ATP5EP2	0	0.425459	0	0.147958
ATP5F1	5.57437	5.22215	6.36838	6.72855
ATP5G1	3.95	3.55311	4.33056	4.10944
ATP5G2	6.51839	6.83549	7.63722	8.11995
ATP5G3	5.92056	5.67016	7.68051	7.71578
ATP5H	6.89937	6.62287	7.57481	7.95831
ATP5I	3.59216	5.28688	5.54985	5.43196
ATP5J	0	0	1.83592	0.520045
ATP5L	8.5035	8.50749	9.85139	9.7125
ATP5L2	3.79929	2.35389	1.34596	2.22836
ATP5S	3.85489	2.81844	4.89137	3.61753
ATP5SL	2.33685	2.28806	5.03852	5.73181
ATP6AP1	6.54908	6.796	7.94888	6.59255
ATP6AP1L	0	0	0.141433	0
ATP6AP2	4.87588	3.80972	5.24424	3.77442
ATP6V0A1	2.64524	0.651683	0.782409	0.283329
ATP6V0A2	0.15056	0	0	0
ATP6V0A4	1.90227	3.69988	5.21657	2.41576
ATP6V0B	6.75033	6.35942	6.54552	6.28081
ATP6V0C	7.71757	7.25243	8.0424	7.57688
ATP6V0CP3	1.81517	2.61847	0	0
ATP6V0D1	7.91442	7.94939	7.58102	7.53365
ATP6V0D2	0	0	3.05276	2.92847
ATP6V0E1	8.9326	9.26661	9.88895	10.2004
ATP6V0E2	1.14078	0.296311	0.141433	1.8488
ATP6V1A	5.55099	5.79416	6.63925	6.40412
ATP6V1B1	0	0	0	0
ATP6V1B2	8.90023	8.6737	8.3475	8.3678
ATP6V1C1	7.07719	6.01919	6.3135	5.33067
ATP6V1C2	6.77072	6.26828	8.84249	8.40473
ATP6V1D	7.19292	7.2152	7.53058	7.09742
ATP6V1E1	7.26967	6.7136	7.9774	6.96473
ATP6V1E2	0	0	2.569	4.851
ATP6V1F	0.90766	0.543001	0	0
ATP6V1G1	7.56824	6.78409	7.72745	6.67138
ATP6V1G2	0	0	0	0
ATP6V1G3	0	0	0	0
ATP6V1H	4.12317	2.81844	6.18283	4.90944
ATP7A	3.27068	3.63494	3.40054	4.67243
ATP7B	0	1.2455	0	0
ATP8A1	1.94373	3.56706	0	0
ATP8A2	0	0	0	0
ATP8B1	0.524064	0.155749	0.27023	0
ATP8B2	1.98441	0.847997	1.22404	0.520045
ATP8B3	0	0	0	0
ATP8B4	0	1.49978	1.51096	0
ATP9A	0.989866	1.02006	2.38267	1.20226
ATP9B	6.18224	5.40439	4.68201	5.08096
ATPAF1	3.25414	4.05745	4.40238	5.39156
ATPAF2	2.85639	3.29219	4.09921	2.60763
ATPBD4	0.630405	0.296311	1.34596	0.722466
ATPIF1	1.90227	0.752749	3.20524	1.89142
ATR	1.57095	2.14633	3.3864	3.79701
ATRIP	0	1.17441	0	0
ATRN	3.79929	1.76511	4.68779	2.22836
ATRNL1	0	0	0	0
ATRX	2.36765	0.651683	1.56218	0.147958
ATXN1	4.76982	3.0351	3.07056	1.8488
ATXN10	3.57906	2.07005	3.79171	2.75403
ATXN1L	3.65627	3.51033	2.96051	3.75136
ATXN2	0.15056	0	0.598365	0
ATXN2L	5.70127	5.35692	5.55931	5.37281
ATXN3	4.8266	5.58002	5.3055	6.27678
ATXN3L	1.76935	1.31325	0	0
ATXN7	4.7406	4.66937	0	4.39609
ATXN7L1	0	0.296311	1.56218	2.26123
ATXN7L2	0	0	1.79369	1.26843
ATXN7L3	6.86047	6.52427	6.27187	5.71405
ATXN7L3B	3.52519	3.56706	6.30603	5.9972
ATXN8OS	0.285698	0	0	0
AUH	3.42573	1.37796	4.05528	4.97554
AUP1	6.07617	5.5627	5.63587	5.64697
AURKA	0.285698	0	0	0
AURKAIP1	4.9493	4.71403	4.73308	5.1398
AURKAPS1	2.17121	2.93093	0	0
AURKB	0	0	0	0
AURKC	1.72247	2.32135	2.88225	0
AUTS2	0.728574	1.61164	3.4691	2.22836
AVEN	2.71918	0	0	3.00827
AVIL	4.59783	2.18301	4.15015	0
AVL9	4.6491	4.35994	5.2675	5.00993
AVP	0	0	0	0
AVPI1	4.6491	4.37594	7.74968	7.41952
AVPR1A	0	0	0	0
AVPR1B	0	0	0	0
AVPR2	0	0.155749	0	0
AWAT1	2.81209	4.32747	2.97948	3.83046
AWAT2	2.3051	0	4.73866	2.75403
AXDND1	0	0	0	0
AXIN1	3.3189	2.79494	0	2.86552
AXIN2	0	0	0.496718	0.147958
AXL	3.3189	1.49978	2.26394	1.89142
AZGP1	8.50044	8.02852	9.38153	8.94561
AZI1	1.46048	1.5568	0.598365	0
AZI2	3.15121	1.66448	3.62141	3.08406
AZIN1	8.44712	8.16971	7.7668	7.47156
AZU1	0.728574	1.09896	1.40327	0
B2M	13.5082	13.9036	12.8563	12.9938
B3GALNT1	0	0.847997	2.29455	0.624803
B3GALNT2	2.87794	0.543001	3.77019	2.08814
B3GALT1	0	0	0	0
B3GALT2	0.90766	0	0	0
B3GALT4	3.18634	2.07005	3.01667	0
B3GALT5	0	0	0	0
B3GALT6	4.06772	2.95233	4.39541	4.57737
B3GALTL	0	0	0	0
B3GAT1	0	0	0.496718	0
B3GAT2	0	0	0	0
B3GAT3	2.69488	2.50691	2.06592	2.1944
B3GNT1	0	0	0	0
B3GNT2	3.75318	4.32747	3.94402	3.87371
B3GNT3	0	0.296311	3.28348	0
B3GNT4	0	0	0	0
B3GNT5	8.50088	8.82926	7.57247	7.45828
B3GNT6	0	1.71589	0	0
B3GNT8	0	0	0	0
B3GNTL1	4.68639	4.43803	2.38267	3.48414
B4GALNT1	0	0.425459	0	0
B4GALNT2	0	0	1.40327	0.722466
B4GALNT3	3.30305	3.43616	2.97948	4.23932
B4GALNT4	0	0	0	0
B4GALT1	7.65859	7.70672	7.15944	6.90595
B4GALT2	4.01006	4.48298	5.01578	6.22545
B4GALT3	3.15121	4.18975	3.93433	2.90766
B4GALT4	3.52519	4.09651	0	2.60763
B4GALT5	7.01381	7.62392	6.30038	6.63408
B4GALT6	0	0	0	0
B4GALT7	0	0	0	1.26843
NCR3LG1	4.19393	4.45319	5.79924	5.03874
B9D1	0	1.17441	0	0
B9D2	3.78785	1.76511	0	1.93319
BAALC	0	1.02006	2.49211	2.15995
BAAT	0	0	0	0
BABAM1	3.82181	3.58099	5.15963	4.4756
BACE1	0	0	2.92201	3.28998
BACE2	1.90227	0.847997	3.77019	1.93319
BACH1	5.32531	4.53363	4.23136	3.41251
BACH2	1.46048	1.37796	1.28629	1.13225
BAD	2.3051	1.49978	3.32855	0
BAG1	3.81055	2.25399	4.96444	4.23932
BAG2	1.76935	1.8127	0	0
BAG3	6.48879	6.77359	7.23915	7.14461
BAG4	4.30203	5.19539	2.86196	4.29616
BAG5	0	0	0	0
BAG6	7.70778	7.98885	7.8031	7.85131
BAHCC1	1.81517	1.85878	0	0
BAHD1	4.35699	5.23093	1.70531	0
BAI1	1.90227	3.15088	2.61824	0
BAI2	0	0	0	0
BAI3	0	0	0	0
BAIAP2	3.84398	4.39951	5.47181	4.57077
BAIAP2L1	1.76935	3.13225	3.15623	4.06342
BAIAP2L2	0	0	0	0
BAIAP3	0	1.71589	0	0
BAK1	3.1334	4.4756	4.85599	4.851
BAMBI	0.524064	2.14633	1.34596	3.20774
BANF1	3.00144	3.16928	4.1334	4.42553
BANF2	0	0	0	0
BANK1	1.27739	0	0	0
BANP	3.04037	1.76511	3.22126	1.39287
BAP1	6.07852	4.89108	6.08353	3.53903
BARD1	1.21039	1.76511	1.02006	4.2558
BARHL1	0	0	0	0
BARHL2	0	0	0	0
BARX1	0	1.49978	0	0
BARX2	2.78931	2.5912	5.52108	4.59042
BASP1	7.41004	7.46323	6.52312	6.80886
BASP1P1	0.15056	0.296311	0.387363	0.405992
BATF	6.46395	6.01919	5.78586	4.44002
BATF2	0	0	0	0
BATF3	3.82181	4.38384	3.50868	4.64143
BAX	4.77563	5.84378	4.22342	4.85644
BAZ1A	7.41746	7.24593	7.36593	6.00209
BAZ1B	1.67356	1.61164	1.87696	1.5612
BAZ2A	6.09711	7.30026	6.49544	6.09424
BAZ2B	6.6858	7.12952	5.9863	4.41088
BBC3	2.81209	3.84449	2.32452	0
BBOX1	0	0	1.34596	2.15995
BBS1	2.59383	0.936591	0	2.35586
BBS10	0.285698	0	0	0
BBS12	0	0	0	0
BBS2	2.13586	3.24077	0	3.02768
BBS4	0	2.32135	0	0
BBS7	0	1.66448	0	0.982583
BBS9	1.40218	0.936591	1.34596	1.45154
BBX	3.1334	4.28585	3.6688	4.70277
BCAM	0	0	1.28629	2.22836
BCAN	1.40218	0	0	0
BCAP29	5.13611	4.43803	6.11811	5.22172
BCAP31	0.285698	0	0	0
BCAR1	0	0	0	0
BCAR3	2.59383	1.17441	2.23297	1.93319
BCAS1	3.45483	3.07468	7.69919	8.35782
BCAS2	7.61815	7.44727	7.09582	7.76191
BCAS3	6.05732	6.29791	4.79852	6.40596
BCAS4	0	0	0	0
BCAT1	3.25414	3.40545	4.31571	3.67987
BCAT2	6.47109	6.05929	9.01408	7.99495
BCCIP	3.49748	2.64501	5.17201	3.66767
BCDIN3D	0	0.296311	0	0
BCHE	0	0	0	0
BCKDHA	0.728574	2.02998	3.17281	3.32164
BCKDHB	2.06212	3.07468	4.64103	5.02441
BCKDK	7.16237	6.90177	8.03846	7.46005
BCL10	4.62369	2.44758	2.41061	1.97343
BCL11A	2.61988	1.8127	1.99313	0.814755
BCL11B	1.27739	1.98914	0	0
BCL2	4.98468	4.98254	2.569	4.93522
BCL2A1	9.48021	8.6737	7.56231	6.29083
BCL2L1	8.02287	8.48467	9.37909	9.04014
BCL2L10	0	0	0	0
BCL2L11	5.32923	5.38874	5.91681	6.86762
BCL2L12	3.81055	3.99684	4.89637	2.82191
BCL2L13	1.14078	1.2455	5.13031	3.48414
BCL2L14	0	0	0	0
BCL2L15	0	0	0	0
BCL3	1.81517	1.31325	0.944858	0.283329
BCL6	9.30597	9.21568	7.21739	7.59399
BCL6B	0	0	0	0
BCL7A	0	0	0	0
BCL7B	1.81517	1.94711	1.70531	1.80447
BCL7C	2.3051	1.98914	3.32855	4.02547
BCL9	0.15056	0	0	0
BCL9L	1.46048	2.18301	3.64536	3.60478
BCLAF1	6.88473	6.79304	6.66286	5.87194
BCMO1	0	0	0	0
BCO2	0	0	0	0
BCOR	2.48517	0.936591	2.84157	2.52857
BCORL1	0	0	0.27023	0.283329
BCR	5.31343	5.96218	7.26252	7.06741
BCRP2	0	0	0	0
BCRP3	3.71754	4.08687	5.25202	5.02923
BCS1L	1.94373	0	0.141433	4.83466
BDH1	4.63645	3.46637	5.29422	5.33842
BDH2	2.33685	1.76511	3.18919	2.73053
BDKRB1	0	1.31325	0	0
BDKRB2	2.96144	2.67107	4.08177	3.67987
BDNF	0	0	0	0
BDP1	3.49748	4.15316	3.20524	4.23932
BEAN1	4.75237	4.8799	5.44142	5.35382
BECN1	6.53381	6.32695	6.61374	6.45492
BEGAIN	0	0	0	0
BEND2	0	0	0	0
BEND3	0	0	0	0
BEND4	0	0	0	0
BEND5	0	0	0	0
BEND6	0	0	0	0
BEND7	0	0	0	0
BEST1	6.76637	6.62622	3.29866	4.72661
BEST2	0	0	0	0
BEST3	0	0	0	0
BEST4	0	0	0	0
BET1	3.74136	3.30889	6.00259	5.41738
BET1L	1.90227	1.94711	2.84157	2.55533
BET3L	0	0	2.54374	0
BEX1	1.34085	0.936591	0.27023	0
BEX2	1.85917	1.44042	2.9982	3.44162
BEX4	2.20602	2.97343	2.64201	2.70686
BEX5	0	0	0	0
BFAR	2.83431	3.09407	2.7995	4.36611
BFSP1	0	1.31325	0	0
BFSP2	0	0	0	0
BGLAP	0.989866	0	1.65947	3.51185
BGN	0	0	0	0
BHLHA15	2.42761	0	0.27023	3.00827
BHLHB9	0	0	0	0
BHLHE22	2.56755	0	0	0
BHLHE23	1.06695	1.44042	0	0
BHLHE40	6.7591	5.60057	7.44124	6.21074
BHLHE41	2.02361	0	2.10064	3.33714
BHMT	0	0	0	0
BHMT2	0	0	0	0
BICC1	0	0	0	0
BICD1	0	0	0	0
BICD2	8.18038	8.49384	10.1836	10.143
BIK	1.51702	0	2.84157	0
BIN1	0	0	0	0
BIN2	8.70471	9.35433	7.24503	7.42408
BIN3	5.52033	6.15721	5.74497	5.09018
BIRC2	6.69802	7.22625	7.19226	6.74467
BIRC3	8.87622	8.98275	10.1063	10.1977
BIRC5	0	0	0	0
BIRC6	5.02405	4.57574	5.30177	5.13093
BIRC7	0	0	0	0
BIRC8	3.52519	2.72181	2.20101	0
BLCAP	0	0	0	0
BLID	2.20602	0	0	0
BLK	0	0	0	0
BLM	1.27739	1.76511	0	0
BLMH	4.06772	3.92267	4.63506	4.31983
BLNK	4.2025	3.30889	3.4691	4.15405
BLOC1S1	3.33471	2.41711	3.01667	2.15995
BLOC1S2	5.11345	4.7512	5.97221	5.95496
BLOC1S3	2.45681	1.90381	0	1.33228
BLVRA	0.410341	0.155749	0.141433	0.147958
BLVRB	5.87553	5.34887	7.07287	6.44778
BLZF1	3.25414	1.61164	3.90497	1.50741
BMF	4.30998	4.97733	5.59658	2.73053
BMP1	2.96144	1.76511	2.41061	2.77695
BMP10	0	0	0	0
BMP15	0	0	0	0
BMP2	5.05289	4.44566	7.20237	7.12681
BMP2K	5.62328	5.05372	6.07258	5.07168
BMP3	0	0	0	0
BMP4	0	0	0	0
BMP5	0	0	0	0
BMP6	5.56441	5.94624	4.88137	5.41373
BMP7	1.14078	2.5912	3.94402	1.93319
BMP8A	0	0	0	0
BMP8B	2.0993	3.59467	0	0
BMPER	0	0	0	0
BMPR1A	3.04037	1.8127	0.782409	3.25761
BMPR1B	0	0	0	0
BMPR2	5.25671	4.74508	5.84124	5.26712
BMS1	5.18035	4.61659	4.24709	5.88523
BMX	0.989866	0.296311	0	0
BNC1	0	2.02998	2.75617	0.982583
BNC2	0.285698	0.936591	0	0
BNIP1	2.02361	0	1.51096	3.04667
BNIP2	5.27724	5.41214	5.53394	5.1398
BNIP3	7.02235	5.86372	8.89141	8.68297
BNIP3L	10.1533	10.3153	11.5093	11.6221
BNIPL	1.90227	2.10869	4.36688	3.71611
BOC	0	0	1.02006	0
BOD1	1.90227	3.11337	2.88225	4.34312
BOD1L1	6.06678	5.46535	2.96051	3.53903
BOK	0	2.07005	2.43829	4.17153
BOLA1	0.410341	0	1.40327	1.45154
BOLA2B	5.00939	5.77621	6.54234	6.31461
BOLA3	5.5272	2.50691	4.37407	3.66767
BOLL	0	0	0	0
BOP1	3.90852	1.8127	3.98204	3.19061
BORA	0.989866	1.49978	1.56218	2.35586
BPGM	3.1334	3.35797	5.34252	4.17153
BPHL	0	1.17441	2.97948	2.60763
BPI	3.82181	1.61164	0	0
BPIFA2	0	0	0	0
BPIFA3	0	0	0	0
BPIFA4P	0	0	0	0
BPIFB1	0	0	0	0
BPIFB2	0	0	0	0
BPIFB3	0	0	0	0
BPIFB4	0	0	0	0
BPIFB6	0	0	0	0
BPIFC	3.36569	1.44042	4.04632	3.30582
BPNT1	1.67356	0	1.22404	0.624803
BPTF	6.14029	6.14562	4.58033	6.24825
BRAF	7.2532	7.36768	6.76866	7.76981
BRAP	5.40204	6.66896	6.60767	7.35984
BRAT1	3.07827	2.38598	0	2.94879
BRCA1	3.22064	2.02998	2.54374	0
BRCA2	4.71677	3.92267	2.20101	4.26394
BRCC3	2.92029	2.07005	3.8339	1.45154
BRD1	4.23642	3.68706	4.65873	4.83466
BRD2	7.02112	6.98739	7.19631	6.1011
BRD3	0	3.42089	4.19944	3.52544
BRD4	6.48704	6.08621	5.62088	6.00695
BRD7	4.15898	4.59634	5.71705	5.61223
BRD8	0	0	0	0
BRD9	6.07852	6.08865	4.34518	5.69908
BRDT	0	0	0	0
BRE	2.92029	1.44042	0	2.12466
BREA2	0	0	0	0
BRF1	1.57095	0.296311	0	1.61353
BRF2	0	2.74674	2.96051	0
BRI3	8.00207	8.33755	7.43268	7.90189
BRI3BP	2.85639	4.21661	0	0
BRIP1	0	0	2.51803	0
BRIX1	2.67039	2.44758	2.75617	2.3251
BRK1	6.46217	6.12687	7.73583	7.61568
BRMS1	6.21237	5.85522	6.16227	5.965
BRMS1L	0	0	0	0.147958
BROX	0	0.425459	0.782409	0.147958
MPC2	4.82105	3.8214	4.38833	2.55533
MPC1	4.64282	3.68706	5.46845	4.55759
BRPF1	0.15056	0.296311	0.598365	0
BRPF3	5.06238	5.15894	5.95557	5.20488
BRS3	0	0	0	0
BRSK1	0	0	3.12251	0
BRSK2	0	0	0	0
BRWD1	6.98915	7.26748	7.58411	7.3797
BRWD3	4.22805	3.37393	3.3864	1.26843
BSCL2	3.48336	3.59467	4.59264	5.39156
BSDC1	3.48336	2.47742	3.58484	4.00612
BSG	5.26907	5.32027	7.76884	7.38157
BSN	0	0	0	0
BSND	0	0	0	0
BSPH1	0	0	0	0
BSPRY	4.83769	4.31099	4.84051	4.79577
BST1	2.33685	0.543001	2.10064	0
BST2	4.59132	4.06729	5.43799	3.20774
BSX	0	0	0	0
BTAF1	6.04302	6.34935	6.74811	5.74354
BTBD1	3.33471	2.64501	4.23925	2.88675
BTBD10	3.90852	4.12516	5.81775	5.88523
BTBD11	0.821302	2.07005	3.35769	0
BTBD16	0	0	3.20524	1.26843
BTBD17	0	0	0	0
BTBD18	0	0	0	0
BTBD19	3.39602	3.05502	0	0
BTBD2	3.39602	4.26888	3.79171	6.48141
BTBD3	2.89937	2.38598	5.15129	2.05102
BTBD6	4.46826	4.26888	5.15129	4.15405
BTBD7	5.71337	6.9155	6.02554	5.36524
BTBD8	0	0	0	0.405992
BTBD9	4.98468	5.79416	4.88137	5.25486
BTC	0	0.847997	0	0
BTD	0	2.28806	0	0
BTF3	6.06206	5.47648	7.14065	7.01638
BTF3L4	3.39602	1.61164	3.28348	2.55533
BTF3P11	2.48517	4.17161	0	0
BTG1	7.52858	5.67985	8.00595	6.29879
BTG2	8.89094	7.86354	7.00521	6.05715
BTG3	1.14078	0.752749	0.598365	0.624803
BTG4	0	0	0	0
BTK	3.81055	3.62164	2.16832	3.66767
BTLA	0.989866	1.02006	0	0
BTN1A1	0	0	0	0
BTN2A1	6.45317	6.95456	5.30177	6.33605
BTN2A2	2.98167	2.93093	2.75617	4.31201
BTN3A1	4.09567	3.24077	2.88225	1.26843
BTN3A2	3.63099	4.72028	2.20101	0
BTN3A3	2.0993	1.17441	0.598365	0.283329
BTNL2	0	0	0	0
BTNL3	0	0	0	0
BTNL8	0	0	0	0
BTNL9	0	0	0	0
BTRC	2.51324	2.53556	1.56218	4.37365
BUB1	0.90766	0	0	1.39287
BUB1B	0	0	0	0
BUB3	5.12255	5.47278	6.92816	6.49881
BUD13	2.02361	3.3897	2.64201	3.2245
BUD31	4.96961	4.70138	5.43112	5.14865
BVES	0	0	0	0
BYSL	0	0	0.865523	1.05936
BZRAP1	0.15056	0.155749	0	0
BZW1	8.41647	8.57387	9.90636	10.0169
BZW2	4.46107	4.21661	5.98864	5.46421
C10orf10	1.81517	2.32135	4.7878	5.39156
DNAJC9-AS1	0	0	0	0
C10orf105	0	0	0	0
C10orf107	0	0	0	0
C10orf108	0	0	0	0
C10orf11	0	0	3.05276	2.58183
C10orf111	0	0	0	0
C10orf113	0	0	0	0
C10orf116	3.81055	3.48117	6.23101	5.78385
C10orf118	7.10729	7.35364	7.62224	7.79186
C10orf12	5.457	5.54517	6.26418	4.79577
C10orf120	0	0	0	0
TEX36	0	0	0	0
FUOM	1.76935	1.17441	1.02006	0.982583
C10orf128	4.44665	3.99684	3.5472	4.76734
C10orf129	2.0993	0.847997	3.91485	4.31983
C10orf131	3.39602	3.43616	4.09051	2.84378
LINC00619	0	0	0	0
C10orf137	0	2.25399	3.10551	0.624803
SKIDA1	0	0	0	0
C10orf2	0	0	0	0
C10orf25	0	0	0.944858	0
WBP1L	6.61343	7.88671	7.44465	7.90906
TBATA	0	0	0	0
R3HCC1L	5.05289	5.04876	6.3933	6.69421
C10orf32	1.46048	0.752749	2.64201	1.50741
C10orf35	0	0	0	0.624803
CACUL1	7.10729	6.5839	5.70288	6.60063
C10orf47	1.94373	0	0	2.12466
C10orf53	0	0	0	0
C10orf54	9.03312	9.15886	6.91101	6.12145
C10orf55	4.21956	3.45128	1.87696	2.52857
C10orf62	0.285698	1.98914	0	0
C10orf67	0	0	4.45746	4.01587
C10orf68	0	0	0	0
C10orf71	0	0	0	0
C10orf76	3.42573	4.36793	4.41637	5.99474
PLEKHS1	0	0	0	0
C10orf82	0	0	0	0
C10orf88	2.76638	1.94711	2.64201	0
C10orf90	0	0	0	0
C10orf91	0	0	0	0
C10orf95	0	0	0	0
CCDC172	0	0	0	0
C10orf99	2.33685	0	0	0
C11orf1	0	1.90381	4.46421	2.1944
C11orf10	5.87821	5.11207	7.50549	8.01866
C11orf16	0	0	0	0
VPS51	4.04876	4.14388	5.71141	5.38408
C11orf20	0	0	0	0
C11orf21	3.70554	3.55311	0	3.4272
C11orf24	4.80983	4.24298	6.33018	5.46421
C11orf30	5.31741	6.6592	3.94402	4.33543
C11orf31	4.82105	5.37292	6.87609	5.15308
C11orf34	0	0	0	0
C11orf35	3.82181	0	2.29455	0
C11orf40	0	0	0	0
KIAA1549L	0	0	0	0
C11orf42	0	0	0	0
C11orf45	0	0	0	0
ARL14EP	2.17121	1.71589	4.22342	3.91581
C11orf48	0	0	0	0
C11orf49	2.3051	0	3.84429	3.69209
ANAPC15	1.81517	1.76511	3.13947	1.97343
C11orf52	3.59216	3.95494	5.86178	4.94031
C11orf53	0	0	0	0
C11orf54	4.43942	5.36093	6.09877	5.16181
C11orf57	4.01979	3.85599	4.1585	2.29366
C11orf58	6.6858	6.20715	7.82486	7.53027
MSANTD2	0	0	0	0
C11orf63	1.06695	0.543001	1.83592	0.982583
C11orf65	0	0	0	0
AAMDC	2.06212	2.35389	0	0.982583
C11orf70	0	0	0	0
C11orf73	3.9397	2.32135	5.15129	4.41819
C11orf74	1.72247	0	0	2.15995
C11orf75	2.17121	2.21909	4.78246	2.6332
C11orf80	2.54052	0.543001	2.02998	1.45154
C11orf82	0	0	0	0
C11orf83	0.821302	1.66448	2.29455	4.39609
C11orf84	2.76638	3.11337	1.56218	3.13832
C11orf85	0	0	0	0
C11orf86	0	0	0	0
C11orf87	0	0	0	0
C11orf88	0	0	0	0
C11orf9	0	0	0	0
C11orf91	0	0	0	0
C11orf92	0	0	0	0
C11orf93	0	0	0	0
C11orf94	0	0.296311	0	0.405992
C11orf95	0	0	0	0
C11orf96	0.285698	0	0	0
C12orf10	1.76935	1.71589	1.61164	2.29366
CCER1	2.61988	2.10869	0	0
C12orf23	0.989866	1.8127	3.55986	4.58388
FAM216A	0	0	0	0
METTL25	1.67356	1.44042	0	0
C12orf29	4.74647	4.39951	6.00722	5.71108
LINC00612	0	0	0	0
FAM222A	0	0.296311	1.09153	0
KIAA1551	9.29519	8.08667	6.31908	5.69608
C12orf36	0	0	0	0
LINC00615	0	0	0	0
C12orf39	0	0	0	0
C12orf4	0	0	0	0
C12orf40	0	0	0	0
C12orf42	0	0	0	0
C12orf43	2.59383	2.21909	2.35389	0
C12orf44	3.48336	3.59467	4.80385	5.72593
C12orf45	2.76638	3.95494	4.96444	4.34312
MAPKAPK5-AS1	0	1.31325	0	1.61353
C12orf49	3.60526	2.86453	6.00259	4.97058
C12orf5	0.524064	0.155749	0.496718	0.982583
C12orf50	0	0	0	0
HECTD4	3.16896	2.53556	2.38267	2.82191
C12orf52	1.34085	0.296311	2.35389	2.94879
C12orf54	0	0	0	0
C12orf56	0	0.425459	0.387363	0.520045
C12orf57	2.92029	2.81844	6.32833	6.16352
TMEM52B	0	0	0	0
C12orf60	0	0	0	0
C12orf61	0.15056	0	0.27023	0
COX14	0.410341	0.651683	0.27023	0
C12orf65	1.90227	2.50691	3.2371	3.02768
C12orf66	0	0	0	0
C12orf68	2.61988	3.01489	0	0
C12orf69	0	0	0	0
C12orf70	0	0.936591	0	0
C12orf71	0	0	0	0
C12orf73	2.56755	2.79494	4.26258	0
C12orf74	0	0	0	0
C12orf75	0.285698	0.425459	0.387363	1.66357
C12orf76	0	0	0	0
C12orf77	0	0	0	0
RGCC	6.57583	6.42993	6.46555	7.1212
TEX29	0	0	0	0
TEX26	0	0	0	0
TEX30	0	2.38598	2.35389	3.56572
FAM216B	0	0	0	0
MEDAG	0	0	0	0
C13orf35	0	0	0	0
C14orf1	4.07707	5.32438	6.17873	6.02388
C14orf101	4.66789	4.75729	3.75926	3.06557
NRDE2	4.05823	2.02998	2.88225	2.92847
C14orf105	0	0	0	0
TMEM251	0	1.49978	3.72596	1.05936
GPATCH2L	4.52425	5.09288	4.00997	3.35262
C14orf119	1.57095	0.543001	2.73422	0.814755
DTD2	0.410341	0.425459	1.15963	0
GSKIP	4.12317	4.37594	4.2703	4.08202
VIPAS39	3.69332	3.62164	4.39541	3.78576
PCNXL4	3.90852	4.03756	3.9632	5.72887
C14orf142	1.57095	0	1.65947	1.39287
L3HYPDH	0	0	0	0
C14orf159	6.45138	6.53852	5.35709	5.69608
C14orf162	3.16896	2.69666	0	3.33714
C14orf166	5.88357	5.63744	6.55502	6.37426
C14orf166B	0	0	0	0
C14orf169	1.21039	1.90381	1.15963	0
TMEM253	0	0.543001	0	0
C14orf177	0	0	0	0
C14orf178	1.51702	2.14633	0	3.15607
C14orf180	0	0	0	0
C14orf182	0	0	0	0
C14orf183	0	0	0	0
C14orf2	7.49657	6.98609	8.56594	8.25918
NOP9	0.285698	1.49978	2.59383	0.147958
C14orf23	0	0	0	0
C14orf28	0	1.98914	3.22126	3.79701
C14orf37	0	0	0	2.44493
CCDC175	0	1.09896	0	0
C14orf39	0	0	0	0
ELMSAN1	6.39804	5.9274	4.5741	6.06884
CCDC176	0	0	0	0
SYNE3	2.36765	1.17441	2.02998	2.26123
C14orf79	0	0	0	0
C14orf80	2.54052	2.10869	0	0
C14orf93	3.69332	2.69666	0	2.96901
FAM219B	3.96014	1.90381	4.10777	3.56572
C15orf23	4.18523	4.73893	3.74825	6.27072
EMC7	4.51734	3.37393	4.52988	3.06557
C15orf26	0	1.44042	2.16832	0
C15orf27	0	0	0	0
KATNBL1	5.65813	5.0287	4.94533	3.86305
C15orf32	0	0	0	0
FAM227B	0	0	0	0.520045
HEXA-AS1	1.27739	0	0	0
C15orf37	2.33685	1.2455	0.598365	0.814755
C15orf39	4.17656	3.90082	3.65718	2.96901
C15orf40	3.20367	1.85878	2.35389	2.52857
C15orf41	1.90227	2.35389	4.72754	4.08202
TICRR	0	0	0	0
C15orf43	0	0	0	0
VWA9	1.34085	0	0.141433	0
C15orf48	9.84407	9.48725	9.89473	9.60614
LINC00593	0	0	0	0
C15orf52	1.34085	2.25399	0	1.89142
C15orf53	0	0	0	0
C15orf54	0	0	0	0
C15orf55	0	0	0	0
C15orf57	2.39808	1.66448	0.944858	0
GDPGP1	0	2.07005	0	0
C15orf59	0	1.2455	0	0
C15orf60	0	0	0	0
C15orf61	0	0	0.27023	0
C15orf62	4.9493	3.55311	5.88706	5.41738
HYPK	3.63099	4.3917	4.42331	5.98242
C16orf11	0	0	0	0
C16orf13	1.85917	1.85878	1.83592	0.624803
C16orf3	3.57906	0.847997	0	0
TSR3	3.55238	2.95233	3.85459	4.02547
C16orf45	0	2.14633	0	0
C16orf46	0	1.71589	0	0
ENKD1	0	0	1.40327	0
C16orf5	3.56572	2.38598	3.03492	1.5612
C16orf52	3.53879	4.15316	4.32315	6.05715
PAGR1	2.0993	5.06854	4.00072	4.48954
C16orf54	4.56487	4.24298	2.10064	1.97343
C16orf55	1.72247	0	2.02998	0
USB1	4.44665	3.67423	2.7995	2.35586
C16orf58	2.27292	2.25399	0	1.50741
C16orf59	0	0	0	0
CMC2	4.40252	4.31926	5.3055	4.72066
C16orf62	4.36471	3.09407	4.78246	5.42834
VPS9D1	3.38101	2.909	1.34596	2.52857
C16orf70	5.04811	3.93348	5.57495	5.63128
C16orf71	0	0	0	0
C16orf72	5.37563	4.56882	5.64478	4.33543
MEIOB	0	0	0	0
C16orf74	1.76935	0	0	2.90766
C16orf78	0	0	0	0
BRICD5	0.524064	3.58099	1.02006	0.405992
C16orf80	1.85917	2.56365	1.51096	2.90766
C16orf82	1.40218	0.155749	0	0
C16orf86	0	0	0	0
C16orf87	2.94111	1.8127	4.2703	4.99036
C16orf88	1.90227	0	3.10551	4.10944
C16orf89	0	0	0	0
C16orf90	0	0	0	0
C16orf91	0	0	0	0
C16orf92	0	0	0	0
C16orf93	0.15056	1.94711	0	0
C16orf95	0	0	0	0
C16orf96	0	0	0	0
C17orf100	2.87794	3.71249	0	0
OGFOD3	0	0.155749	0	0
C17orf102	0	0	0	0
C17orf103	2.69488	3.79784	4.82492	5.72296
C17orf104	0.524064	0.651683	0	0
C17orf105	0	0	0	0
C17orf107	7.22391	7.25026	6.49873	5.04352
LYRM9	0.524064	0	0	0
SMIM5	1.76935	4.18975	4.11636	6.46025
SMIM6	1.72247	1.02006	0	0
HID1	0	0	0	3.97664
GID4	3.18634	1.09896	2.38267	1.13225
SPATA32	0	0	0	0
C17orf47	0	0	0	0
ADPRM	2.71918	1.66448	2.7995	2.7995
C17orf49	6.69498	6.91139	5.87194	7.22626
C17orf50	0	0	0	0
C17orf51	0	0	0	0
C17orf53	0	0	0	0
ENTHD2	3.44042	4.7512	3.40054	4.91982
EFCAB13	1.34085	1.09896	1.56218	0
C17orf58	5.27314	4.94556	7.02585	6.55811
C17orf59	4.05823	4.38384	4.40939	2.47327
C17orf61	0.410341	0.296311	0.69332	0.147958
C17orf62	5.65186	5.64406	4.30823	3.56572
FAM222B	5.35262	5.6107	6.06594	2.38626
C17orf64	1.46048	0	0	0
C17orf66	0	0	0	0
C17orf67	0	1.17441	2.68885	2.41576
CRHR1-IT1	0	0	0	2.47327
C17orf70	3.16896	1.02006	1.79369	1.66357
C17orf72	0	0	0	0
C17orf74	0	0	0	0
C17orf75	0.90766	0	0	0
C17orf77	0	0	0	0
C17orf78	0	0	0	0
C17orf79	2.61988	2.69666	3.90497	4.48259
C17orf80	0	1.49978	0	0
ELP5	4.48246	4.64979	2.90227	0.283329
C17orf82	1.46048	1.8127	0	0
C17orf85	5.03373	4.1807	3.9632	3.9364
C17orf89	0.15056	2.95233	0	1.71238
OXLD1	0	0.543001	0	0
C17orf96	3.57906	3.18761	4.89137	3.81936
C17orf97	0	0	0	0
C17orf98	0	0	0	0
C17orf99	1.6234	0	0	0
LDLRAD4	3.18634	1.94711	2.32452	2.15995
C18orf21	2.67039	1.85878	1.65947	2.12466
C18orf25	0	2.47742	4.47755	5.47479
DYNAP	0	0	0	0
C18orf32	0.15056	0.296311	0	0.982583
CCDC178	0	0	0	0
C18orf42	0	0	0	0
C18orf54	0	0	0	0
C18orf56	0	0	0	0
C18orf62	0	0	0	0
C18orf63	0	0	0	0
C18orf8	2.64524	3.53903	2.68885	2.52857
C19orf10	3.35021	3.56706	3.86483	4.35085
C19orf12	0	0	0	0
C19orf18	0	0.155749	0	0
C19orf21	0	0	0	0
C19orf24	1.51702	2.14633	4.26258	2.47327
C19orf25	1.21039	1.09896	2.16832	3.86305
C19orf26	3.00144	2.64501	2.7995	2.92847
CACTIN	2.39808	3.05502	3.65718	4.44718
C19orf33	0.410341	0.155749	0.598365	1.39287
C19orf35	3.96014	3.09407	1.22404	0
C19orf38	4.03914	4.48298	3.12251	2.90766
C19orf40	0	1.2455	0	1.26843
SMIM7	4.26956	3.80972	3.44201	5.43196
C19orf43	7.22496	8.10115	8.35839	9.13137
C19orf44	0	0	0	0
C19orf45	0	0	0	0
SYNE4	0	0	1.28629	0
C19orf48	0	0	0.782409	0
DNAAF3	0	1.85878	0	0
C19orf53	4.12317	4.35191	4.72192	5.10844
C19orf54	0.728574	0.425459	0	1.45154
C19orf55	0.90766	1.02006	0.69332	1.26843
C19orf57	1.27739	0	0	0
C19orf59	4.58472	3.96551	3.73715	1.75916
C19orf6	6.82468	7.36168	6.13087	6.63093
C19orf60	0.524064	0.752749	0.27023	0.147958
EMC10	3.69332	3.55311	5.96509	4.66625
C19orf66	4.83218	4.33564	5.33153	2.6581
C19orf69	0	0	0	0
C19orf70	0	1.44042	0	2.6332
C19orf71	1.90227	1.76511	0.865523	0
C19orf73	3.49748	3.67423	0	0
SIGLECL1	0.728574	0	0	0
ADM5	1.34085	1.2455	0	0
C19orf77	0	2.10869	0	0
PET100	7.18209	6.80782	7.21239	6.97967
C19orf80	0	0	0.387363	0.814755
C19orf81	0	0	0	0
C1D	5.31343	3.68706	2.16832	1.26843
C1GALT1	4.00018	4.90766	6.23888	3.97664
C1GALT1C1	4.59783	4.17161	3.35769	0
C1orf100	0	0	0	0
C1orf101	0	0	0	0
C1orf105	0	0	0	0
C1orf106	0.90766	0.543001	2.7995	1.66357
C1orf109	0	0.155749	0	3.69209
C1orf110	0	0	0	0
C1orf111	0	0	0	0
C1orf112	0	0.936591	0	0
C1orf114	0	0	0	0
C1orf115	1.40218	1.76511	0.496718	4.30407
C1orf116	5.46777	5.80305	6.67016	6.62142
C1orf122	4.26138	4.7265	6.25839	6.37426
C1orf123	4.15898	5.05372	0.27023	5.15745
SPRTN	2.06212	1.71589	1.02006	3.04667
C1orf126	0	1.17441	0	0
C1orf127	0	0	0	0
C1orf129	0	0	0	0
NCMAP	1.85917	0	0	0
C1orf131	2.69488	1.61164	2.51803	1.05936
SERTAD4-AS1	0	0	0	0
AUNIP	2.39808	3.16928	0	3.28998
C1orf140	0	0	0	0
C1orf141	0	0	0	0
SZRD1	5.8593	5.59033	5.39633	5.01476
C1orf146	0	0	0	0
GCSAML	2.0993	1.17441	0.69332	0
C1orf158	0	0	0	0
C1orf159	0.15056	0.296311	0.69332	0.147958
C1orf162	1.98441	2.35389	0	0.982583
C1orf168	0	0	0	2.29366
C1orf170	0	0	0	0
C1orf172	0	0	1.28629	0
C1orf173	0	0	0	0
C1orf174	3.1152	3.34184	2.61824	0
C1orf177	0	0	0	0
TSACC	0	0	0	0
C1orf185	0	0	0	0
C1orf186	0	0	0	0.624803
DRAXIN	0	0	0	0
C1orf189	2.33685	5.01855	0	0
LURAP1	0	0	0	0
C1orf192	0	0	0	0
C1orf194	0	0	0	0
C1orf198	1.6234	0.847997	1.51096	1.20226
C1orf200	0	0	0	0
STPG1	0	2.10869	2.32452	0
C1orf21	3.1152	3.67423	4.47086	6.338
C1orf210	2.64524	0	4.95968	3.71611
C1orf220	0	0	0	0
C1orf226	0	2.18301	0	0
C1orf227	0	0	0	0
C1orf228	0	0	0	0
C1orf229	0.15056	0	0	0
C1orf27	0.524064	0.296311	0	0
COA6	0	0	0	0
C1orf35	1.98441	0.296311	2.13488	2.29366
THEMIS2	6.98542	6.60097	5.56246	5.41373
[truncated: 18,813 more rows]

## Sheet: Fig.5 (a)
	CCL17	Log2(normalized counts+1）			IL13	Log2(normalized counts+1）			IL1B	Log2(normalized counts+1）			S100A9	Log2(normalized counts+1）			FLG	Log2(normalized counts+1）			IVL	Log2(normalized counts+1）
	HL	AD			HL	AD			HL	AD			HL	AD			HL	AD			HL	AD
	12.5062	6.73484			5.03453	3.97917			11.9715	13.396			12.6342	12.2047			10.8885	5.16744			10.8964	6.6938
	9.27104	12.68			3.62792	7.57038			11.1408	11.8584			11.845	11.3227			11.6553	6.99688			11.9508	7.42681
	11.1348	12.6528			6.26548	6.67304			10.5709	12.0587			11.9968	11.1312			9.17193	8.57849			13.4033	10.2565
	10.5506	13.8263			3.62792	7.96732			11.4505	11.7401			11.4383	12.0738			12.8927	6.33289			14.3853	8.74845
	11.4906	13.8281			3.62792	8.11908			12.9439	12.921			11.3194	13.025			12.0034	9.72566			12.6193	10.5605
	12.8683	13.7438			4.1316	6.44023			10.8364	12.5161			12.7896	12.9952			9.94188	9.95844			13.5454	11.1094
	12.7488	14.702			3.62792	6.69848			12.2274	10.0682			11.844	11.9537			12.8907	8.03698			12.9346	9.40316
	12.5266	12.9907			5.79104	3.62792			11.5289	11.1572			12.2221	12.7259			11.5575	10.4289			10.2354	12.9377
	10.8225	14.8884			3.62792	5.88247			9.66919	12.4432			12.51	12.271			10.8962	8.69107			13.3993	9.36166
	10.8189	13.0748			4.06518	3.62792			10.0885	14.0224			12.8192	13.636			12.573	11.3699			14.0303	10.2295
	13.8265	13.5531			5.70575	5.21034			13.2023	12.5183			11.9155	13.8206			11.1162	9.95266			11.803	10.5976
	9.84432	12.049			3.62792	5.62029			13.3683	15.5504			12.493	13.5551			10.8822	11.9046			9.95741	10.4119
	12.268	14.7882			3.62792	3.62792			12.7543	13.3998			12.0119	14.0221			9.27398	12.0282			11.6774	10.6041
	12.3544	13.8498			3.62792	4.08159			12.1985	12.7145			12.2653	13.0507			10.2727	11.0699			12.7761	12.8768
	12.5202	12.8287			5.01736	6.45516			12.8021	14.4241			12.4785	14.7982			12.0118	12.243			11.3895	9.45869
	11.6419	12.9688			3.62792	6.87906			11.1189	14.1772			12.3618	14.3243			9.33989	11.1981			11.5449	9.34437
	14.1496	12.9704			3.62792	5.61598			9.14024	13.1563			10.2622	13.0381			10.3982	11.4032			11.9815	10.8418
	12.9749	13.2047			3.62792	8.28082			10.6054	13.0542			11.2116	13.9081			12.563	11.716			13.5604	11.3813
	12.9189	13.7748			5.24356	6.59608			10.7668	14.1067			11.7573	13.5378			9.71641	9.75311			10.4838	9.49186
	10.2705	14.3246			3.62792	6.35993			11.0184	14.5886			12.4426	13.8672			11.7029	11.0012			13.2586	10.0483
	13.4055	13.4996			6.65765	5.14558			11.8943	14.1406			10.9482	13.0059			11.1409	9.90134			11.6764	10.1145
	12.0479	12.7707			5.95892	7.0118			10.5023	14.5293			11.2932	13.5239			8.45601	9.94488			11.7117	11.1174
	10.3351	14.7642			4.11117	3.62792			13.6157	13.6991			12.3465	14.209			10.0646	12.0964			11.2362	10.6261
	12.5759	13.7325			4.41088	7.85096			9.50139	14.8857			11.472	13.8752			12.0583	9.54808			12.5199	9.06076
	12.5537	13.4412			3.62792	7.03063			11.1401	13.5003			12.3785	13.8374			10.3687	12.3217			12.0303	9.7548
	12.532	12.815			5.06554	6.51358			9.59017	13.6295			11.1679	13.9481			8.75981	11.4264			14.3354	9.96994
	12.612	13.4206			4.06078	7.34844			12.1618	12.3323			13.7681	12.3872			14.2454	9.92602			12.8133	9.12181
	11.1821	14.843			3.62792	5.83669			11.6861	12.4836			11.5878	12.1276			12.2647	8.90899			12.5769	9.27373
	13.4019	12.754			3.62792	8.34079			12.3848	14.323			12.3974	12.8365			9.19569	8.8749			9.71739	8.69413
		12.7569				5.38731				13.8792				14.6222				10.8251				10.5954

## Sheet: Fig.6
	Upregulated genes in AD	FDR
	mRNA splicing, via spliceosome (GO:0000398)	0.000127
	stimulatory C-type lectin receptor signaling pathway (GO:0002223)	0.000826
	RNA splicing, via transesterification reactions (GO:0000375)	0.0240393
	Downregulated genes in AD	FDR
	detection of chemical stimulus involved in sensory perception of smell (GO:0050911)	7.38e-41
	G-protein coupled receptor signaling pathway (GO:0007186)	5.09e-24
	detection of chemical stimulus involved in sensory perception (GO:0050907)	5.34e-09
	sensory perception of smell (GO:0007608)	1.65e-08
	peptide cross-linking (GO:0018149)	1.14e-07
	keratinization (GO:0031424)	6.63e-07
	nucleosome assembly (GO:0006334)	7.07e-07
	keratinocyte differentiation (GO:0030216)	1.36e-05
	epidermis development (GO:0008544)	0.000483
	innate immune response in mucosa (GO:0002227)	0.0074354
	antibacterial humoral response (GO:0019731)	0.0145549

[truncated: 3 more sheets: Fig.7 (a), Fig.7 (C), Supple Fig.4a]
